# Supplementary material for: Transcriptome analysis of the epidermis of the purple quail-like (q-lp) mutant of silkworm, Bombyx mori
Source: PLoS One. 2017 Apr 17;12(4):e0175994. doi: 10.1371/journal.pone.0175994 (PMC5393886; doi:10.1371/journal.pone.0175994)
Supplement: S1 Table — (XLSX) [file pone.0175994.s001.xlsx]

## Sheet: S1 Table
S1 Table Primers for qRT-PCR and qRT-PCR and RPKM results
Team	Primer Name	Gene Name	Gene id.	Forward Frimer (5' to 3')	Reverse Frimer (5' to 3')	qRT-PCR					RPKM
						932VR	q-lp	Fold change (q-lp/932VR)	Up or Down		932VR	q-lp	Fold change (q-lp/932VR)	Up or Down
(a)	0332	larval cuticle protein LCP-22	BGIBMGA000332	TTCCCTCGGCCTACTATACCAC	TTCCGTTGTTAGTCTCAAACCCAT	0.206613	1.47427	7.13543	UP		5.05334	242.216	47.9319	UP
	2548	larval cuticle protein LCP-12	BGIBMGA002548	GATACAACACCGGCTATGAAACCTC	CGTAGGTCACAGCGTAAGTAACTCC	6.02099	9.57983	1.59107	UP		88.4334	2565.83	29.0142	UP
	3728	cuticular protein	BGIBMGA003728	TAAAGCGGGTTACTCCATTGCAAC	CGTCGCAGTATTACCATCGGAA	0.0799366	0.00846074	0.105843	DOWN		5.89556	308.707	52.3626	UP
	5303	cuticular protein	BGIBMGA005303	TCTAGCTGCATTAGTGGTAAACGC	GCCACTAAATTTCCGTAGTATGCTT	17.6305	0.65293	0.0370341	DOWN		6768.1	67.678	0.00999956	DOWN
	5536	myosin heavy chain, non-muscle	BGIBMGA005536	AGAATGAAAACACTAAAGCGTCGT	TTTGTTCCTCAAGTTGTTGCACTCG	0.0309268	0.00262221	0.0847878	DOWN		166.495	0	0	DOWN
	6216	alanine-tRNA ligase,cytoplasmic	BGIBMGA006216	AACAGATCAAAGATACGGAAAACGA	CGGGTACTCCTACTGATACGACT	0.0127355	0.00123609	0.0970586	DOWN		0.845154	224.811	266	UP
	8212	cuticular protein glycine-rich	BGIBMGA008212	CTGCACATCACTCATCCACTGTCG	TCCGCCGCAGTATCCGATCCCA	1.50004	1.68179	1.12117	UP		3.36889	454.749	134.985	UP
	9159	unknown	BGIBMGA009159	CGAAACGACATCAAATTAATGCACCC	TTTTGCGTTGATTGTCTGCCCGAA	0.0330318	0.00129306	0.0391458	DOWN		1315.55	22.5593	0.0171482	DOWN
	9522	Cytochrome P450	BGIBMGA009522	TGTCGCCACAGTTGAATAGCAA	ATATAACGGCTGCAAATCTCAACA	0.0159165	0.000122636	0.00770494	DOWN		243.404	0	0	DOWN
	10472	Nesprin-1	BGIBMGA010472	GAAACAGCTGGACAATGACCTT	GTTCAACGACACCACGATCGAC	0.00573894	0.000392505	0.0683934	DOWN		2878.6	68.6265	0.0238403	DOWN
	13698	Trypsin-1	BGIBMGA013698	TCGTTCATCCAGTCTTCGCCTG	TACATCCAACTCGGAATCGCCAA	0.00148533	0.00208607	1.40444	UP		0	244.591	Inf	UP
	13949	mucin	BGIBMGA013949	ACAGAGACTACTTACATTCCCGAT	TTTCAATTTCGGCAGAAGACGTT	0.00312918	0.000244988	0.0782915	DOWN		2337.17	67.678	0.0289573	DOWN
(b)	ebony	N-β-alanyl-dopamine synthase	BGIBMGA000031	CGAGTGAGCGTCTGAGCG	TCCAGCACACAATAGCCCT	0	0	NE	NE		0	0	NE	NE
	TH	tyrosine hydroxylase	BGIBMGA000563	TGAACCTGACTGTATTCACGAGCTT	CTGGTTCTCTTTGCACAGTCCGAA	0.00182655	0.00115065	0.629961	DOWN		12.6333	17.81	1.40976	UP
	yellow	yellow	BGIBMGA001149	TTGGCACTTATGGATACGAC	CCATAGCCCAGTTCATCG	0.0118552	0.000240501	0.0202865	DOWN		3.36889	186.411	55.3332	UP
	tan	N-β-alanyl-dopamine hydrolase	BGIBMGA002077	TCGTCCACGTTCAGAAATACGACCAG	TGATAATAGCGTCCTTCTGCATCGAG	2.16791e-05	0	0	DOWN		368.051	518.865	1.40976	UP
	Ddc	dopa decarboxylase	BGIBMGA003199	ACGCCATTTGTAATTTAGGTTATGGAC	TGCTTACTTCCCGGCATTTCGTCT	0.000269642	0.00522628	19.3823	UP		12.6333	14.248	1.12781	UP
	PAH	phenylalanine hydroxylase	BGIBMGA003866	CCCATCACAGAATACCAGC	TGTAACGGACGCCAAAGT	0.00292638	0.00226438	0.773782	DOWN		42.1112	16.6227	0.394733	DOWN
	yellow-f4	yellow-f4	BGIBMGA003918	GGGTGGCGAGGGACATAGT	ACCTGCCGTTATGCCACCT	0	0	NE	NE		0.421112	0.842223	NE	NE
	yellow-e	yellow-e	BGIBMGA007253	ATTCAGCGTATCAACAGCAGT	TGGAAGCGAGTGGAAAGAG	0.0440413	0.00224096	0.0508832	DOWN		435.429	220.844	0.507187	DOWN
	yellow-h2	yellow-h2	BGIBMGA007255	ACTCTAATCCGTTATTCTACCC	GCACTGAAGTTGGCACAT	0.0015901	0.0277763	17.4683	UP		9.26445	206.596	22.2999	UP
	dat1	dopamine acetyltransferase	BGIBMGA008538	GGAGCTCTTAGAATGGATACAACGTCA	TACGGCAAATCAGCATACCGAAC	0.0013747	0.0143779	10.459	UP		5.05334	20.1847	3.99433	UP
	blank	blank	BGIBMGA012088	CTCCTCAACAATGCTCCACGTTC	GACCGCACTGGATATGTTTGTCCC	0.000305473	0.0144779	47.3951	UP		0	1.18733	Inf	UP
	yellow-f2	yellow-f2	BGIBMGA014032	ATTAGTAATCTGGATGATAAGGAG	GCTGTTGAAAAACTAAGGTAAAG	0.00272726	0.000581339	0.213159	DOWN		77.4845	21.372	0.275823	DOWN
	yellow-x	yellow-x	BGIBMGA014224	CCCTGTATTTCCACCCGAT	AAACGAAACACTTGATTGAGC	0.000182056	5.82789e-05	0.320116	DOWN		12.6333	9.49867	0.751873	DOWN
(c)	PHS	phenoxazinone synthetase	BGIBMGA006740	AAAGTTTATCGTAAGTTTAGCACAGT	CGACTCGCTTCGCTGATA	0.00331525	0.00944216	2.8481	UP		134.756	169.789	1.25997	UP
	OBP1	Ommochrome binding protein 1	BGIBMGA007285	CTTGGTGGACAGGATGGG	GGACTATGAAACATTTGCCTTA	0.00050667	0.00079505	1.56917	UP		38.7423	17.81	0.459705	DOWN
	OBP2	Ommochrome binding protein 2	BGIBMGA007286	ACTTTTATTGTTAATGGATTCGCA	AAATCATGCTACCGTCCGC	0.00211274	0.00203607	0.963707	DOWN		177.709	74.802	0.420924	DOWN
	KFM	kynurenine formamidase	BGIBMGA007856	TGTGCCCTACGGTTACGC	ATGGAGCCGATTAGAGCC	0.0278084	0.0466601	1.67791	UP		23.5822	45.1187	1.91325	UP
(d)	GTP-CH-a	GTP- cyclohydrolase -a	BGIBMGA001235	ATTCTGGGTCTCAGCAAACT	CTGGACTCCTCGCATCAC	0.00273041	0.00213729	0.782773	DOWN		37.9	27.3087	0.720545	DOWN
	GTP-CH-b	GTP- cyclohydrolase -b	BGIBMGA008134	AGGGCTCGTTCGTTGGTA	GAAGTCCTCGGCGTCATT	0.000219017	0.00860863	39.3057	UP		6.73778	9.49867	1.40976	UP
(e)	FTZ-F1	FTZ-F1	BGIBMGA000716	TGGATTGGGCAAGAAACA	TGGTCGGCTAATGAAGGA	2.19818e-05	6.18872e-05	2.81539	UP		64.009	130.607	2.04044	UP
	HR38	HR38	BGIBMGA002964	AAGAGCCGCATCGTGTGG	GAGAAGATGCGTTGGAGGC	0.00699238	0.0175385	2.50822	UP		35.3734	54.6174	1.54402	UP
	EcR	ecdysone receptor	BGIBMGA006767	GCGACAACTACCGCAAGG	TTCGCAACGTGTTCAGGT	0.00137788	0.000719858	0.522439	DOWN		37.9	27.3087	0.720545	DOWN
	HR39	HR39	BGIBMGA007914	AAGCTTACATAGCGACTCATTC	TCTTGTTGGCGGGATTTA	0.000420191	0.00162727	3.87268	UP		5.89556	18.9973	3.22231	UP
	E74a	E74a	BGIBMGA007970	GCCACCATCATCACAACAAA	TTCAGCAGGAACTCCCACA	0.00493295	0.0263388	5.33936	UP		21.8978	18.9973	0.867546	DOWN
(f)	UNAP	UDP-N-aeetylglueosamine pyrophosphorylase	BGIBMGA001609	CGACTGCCCGAGAAGATT	TGGACCAGCGGTAAACAC	0.00388824	0.0106969	2.75108	UP		89.2756	121.108	1.35656	UP
	G6PI	Glucose-6-phosphate isomerase	BGIBMGA004221	CCATTCACTTTAGGAGCACTTATT	ATTCGTGGAAGCGTCGTG	0.0178657	0.00343216	0.192109	DOWN		829.59	787.202	0.948906	DOWN
	GFPA	Glutamine: fructose-6-phosphate-aminotransferase	BGIBMGA007517	ATGCTGGTCCTGAGATTGG	GGCAAGAACCTGGCGAAT	0.000406817	0.00149394	3.67226	UP		125.491	465.435	3.7089	UP
	NAG	β-N-acetyl-glucosaminidase	BGIBMGA011646	GCTCACACTCTACCACGGGAC	TGACCACAGCCTCTCCGC	6.20303e-05	1.4739e-05	0.23761	DOWN		309.938	189.973	0.61294	DOWN
	5161	glucosamine-6-phosphate N-acetyltransferase	BGIBMGA005161	ACGCGCATTAATAAACTCATAGGTG	CTCCATCTTATATCCTAGCGTCTCGT	0.0129581	0.0875752	6.75833	UP		165.918	105.673	0.636898	DOWN
	5665	trehalase	BGIBMGA005665	TATGGATTCGCGCCAATTATATCGG	GAAACCATCCTGCACTATATACTCCC	0.000967579	0.00552427	5.70938	UP		12.6333	27.3087	2.16163	UP
	8709	chitinase	BGIBMGA008709	CAGGAACATGGCAGTACTTTTACGAT	CGTCTATTTCCCAAGCGAACAGTCCA	7.32126e-08	0	0	DOWN		718.416	118.733	0.165271	DOWN
	10240	chitinase	BGIBMGA010240	CTACTACCACAACGAAAGTACCCCAT	CGTTCACACATCGCCAATACTTGCT	3.16052e-07	0	0	DOWN		227.4	17.81	0.0783201	DOWN
(g)	BmActin3	BmActin3	BGIBMGA005576	CCGTATGCGAAAGGAAATCA	TTGGAAGGTAGAGAGGGAGG	0.168629	0.0366154	0.217135	DOWN		2123.03	558.478	0.263057	DOWN
	GAPDH	glyceraldehyde-3-phosphate dehydrogenase	BGIBMGA007490	TTCATGCCACAACTGCTACA	AGTCAGCTTGCCATTAAGAG	—	—	—	—		18382.4	24592.1	1.33781	—
	RPL3	ribosomal protein L3	BGIBMGA013567	GAAGATGATCCGCTACTGT	TATCCTTTGCCCTTGGTG	—	—	—	—		11422.2	11974.3	1.04833	—
	(a) Prominently differentially expressed genes among RNA-seq; (b) the key biosynthesis genes of melanin; (c) the key biosynthesis genes of ommochrome; (d) the key biosynthesis genes of pteridine; (e) genes coding several related nuclear receptors; (f) the key biosynthesis genes of chitin; (g) house keeping genes in Bombyx mori
	Inf: gene expressed in q-lp but not in 932VR
	NE: not expression in neither q-lp nor 932VR
