# Supplementary material for: Transcriptome analysis of the epidermis of the purple quail-like (q-lp) mutant of silkworm, Bombyx mori
Source: PLoS One. 2017 Apr 17;12(4):e0175994. doi: 10.1371/journal.pone.0175994 (PMC5393886; doi:10.1371/journal.pone.0175994)
Supplement: S2 Table — (XLSX) [file pone.0175994.s002.xlsx]

## Sheet: S2 Table
S2 Table RPKMs of 14,623 known genes in Bombyx mori q-lp and 932VR at 6 hours after molting of the 4th instar
Gene id.	RPKM of 932VR	RPKM of q-lp	Fold change (q-lp/932VR)	P-value	Gene length	GO id	GO term	Pathway id	Pathway term
BGIBMGA000001	23.5822	9.49867	0.402789	0.311771	1488	-	-	-	-
BGIBMGA000002	136.44	143.667	1.05297	0.925427	3375	-	-	-	-
BGIBMGA000003	0	0			210	-	-	-	-
BGIBMGA000004	2.52667	3.562	1.40976	0.994713	936	GO:0020037,GO:0005506,GO:0016705,GO:0055114	heme binding|iron ion binding|oxidoreductase activity, acting on paired donors, with incorporation or reduction of molecular oxygen|oxidation-reduction process	-	-
BGIBMGA000005	0	0			912	GO:0020037,GO:0005506,GO:0016705,GO:0055114	heme binding|iron ion binding|oxidoreductase activity, acting on paired donors, with incorporation or reduction of molecular oxygen|oxidation-reduction process	-	-
BGIBMGA000006	784.952	7268.86	9.26026	0.000181034	813	-	-	-	-
BGIBMGA000007	0	0			279	-	-	-	-
BGIBMGA000008	0.842223	0	0	1	762	-	-	-	-
BGIBMGA000009	1.68445	0	0	0.773298	711	-	-	-	-
BGIBMGA000010	25545.5	5508.04	0.215617	0.00890278	723	-	-	-	-
BGIBMGA000011	9517.12	2941.03	0.309025	0.0398263	708	-	-	-	-
BGIBMGA000012	15404.3	1244.33	0.080778	5.02896e-05	1494	-	-	-	-
BGIBMGA000013	2375.91	4042.87	1.70161	0.33256	720	-	-	-	-
BGIBMGA000014	0	0			354	-	-	-	-
BGIBMGA000015	0	0			912	-	-	-	-
BGIBMGA000016	29.4778	119.921	4.06817	0.00974843	1152	GO:0016021,GO:0004930,GO:0007186,GO:0004983	integral component of membrane|G-protein coupled receptor activity|G-protein coupled receptor signaling pathway|neuropeptide Y receptor activity	-	-
BGIBMGA000017	1.68445	3.562	2.11464	0.840699	186	GO:0005576	extracellular region	-	-
BGIBMGA000018	0	0			180	GO:0005576	extracellular region	-	-
BGIBMGA000019	0	0			447	-	-	-	-
BGIBMGA000020	0	0			192	GO:0005576	extracellular region	-	-
BGIBMGA000021	16.0022	64.116	4.00669	0.0275505	192	GO:0005576	extracellular region	-	-
BGIBMGA000022	0	0			600	GO:0046872	metal ion binding	-	-
BGIBMGA000023	0	0			192	GO:0005576	extracellular region	-	-
BGIBMGA000024	0	0			192	GO:0005576	extracellular region	-	-
BGIBMGA000025	928.972	155.541	0.167433	0.000611983	1440	-	-	-	-
BGIBMGA000026	0	1.18733	Inf	0.862227	1296	-	-	-	-
BGIBMGA000027	0	0			2274	-	-	-	-
BGIBMGA000028	347.838	64.116	0.184327	0.000799192	1428	-	-	-	-
BGIBMGA000029	58.9556	55.8047	0.946554	0.946839	471	GO:0003723,GO:0005730,GO:0042254,GO:0030529	RNA binding|nucleolus|ribosome biogenesis|ribonucleoprotein complex	path:bmor03008	Ribosome biogenesis in eukaryotes
BGIBMGA000030	325.098	542.612	1.66907	0.294446	1524	GO:0016012,GO:0016020,GO:0005509	sarcoglycan complex|membrane|calcium ion binding	-	-
BGIBMGA000031	0	0			2352	GO:0003824,GO:0008152,GO:0020037	catalytic activity|metabolic process|heme binding	-	-
BGIBMGA000032	6.73778	2.37467	0.35244	0.592984	1971	GO:0046856	phosphatidylinositol dephosphorylation	-	-
BGIBMGA000033	0	0			864	GO:0005515	protein binding	-	-
BGIBMGA000034	0	0			594	GO:0005525,GO:0005622,GO:0006886,GO:0007264	GTP binding|intracellular|intracellular protein transport|small GTPase mediated signal transduction	-	-
BGIBMGA000035	0	0			495	-	-	-	-
BGIBMGA000036	0.842223	1.18733	1.40976	1	192	GO:0005576	extracellular region	-	-
BGIBMGA000037	0	0			192	GO:0005576	extracellular region	-	-
BGIBMGA000038	0.842223	1.18733	1.40976	1	192	GO:0005576	extracellular region	-	-
BGIBMGA000039	0	0			180	GO:0005576	extracellular region	-	-
BGIBMGA000040	0	0			429	-	-	-	-
BGIBMGA000041	0	0			183	-	-	-	-
BGIBMGA000042	0	0			639	-	-	-	-
BGIBMGA000043	8.42223	0	0	0.148109	492	-	-	-	-
BGIBMGA000044	1186.69	1391.56	1.17263	0.761369	786	-	-	-	-
BGIBMGA000045	7914.37	1347.62	0.170276	0.00231301	726	-	-	-	-
BGIBMGA000046	117.069	40.3694	0.344834	0.0466588	945	-	-	-	-
BGIBMGA000047	46.3223	0	0	0.000101564	537	-	-	-	-
BGIBMGA000048	0	0			819	-	-	-	-
BGIBMGA000049	0	0			669	-	-	-	-
BGIBMGA000050	77.4845	9.49867	0.122588	0.00171825	525	-	-	-	-
BGIBMGA000051	15.16	0	0	0.0326995	747	-	-	-	-
BGIBMGA000052	4.21112	0	0	0.401086	669	-	-	-	-
BGIBMGA000053	22.74	0	0	0.00701504	1482	-	-	-	-
BGIBMGA000054	347.838	169.789	0.488126	0.136835	1767	-	-	-	-
BGIBMGA000055	1.68445	0	0	0.773298	630	-	-	-	-
BGIBMGA000056	0	0			1188	GO:0020037,GO:0005506,GO:0016705,GO:0055114	heme binding|iron ion binding|oxidoreductase activity, acting on paired donors, with incorporation or reduction of molecular oxygen|oxidation-reduction process	-	-
BGIBMGA000057	11.7911	13.0607	1.10767	0.981072	483	GO:0046872	metal ion binding	-	-
BGIBMGA000058	0	2.37467	Inf	0.548328	918	-	-	-	-
BGIBMGA000059	0	0			588	-	-	-	-
BGIBMGA000060	0.842223	1.18733	1.40976	1	2559	GO:0005515,GO:0004114,GO:0007165,GO:0005975,GO:0009045,GO:0003824	protein binding|3',5'-cyclic-nucleotide phosphodiesterase activity|signal transduction|carbohydrate metabolic process|xylose isomerase activity|catalytic activity	-	-
BGIBMGA000061	261.931	153.166	0.584757	0.264291	531	GO:0006412,GO:0005840,GO:0003735,GO:0005622	translation|ribosome|structural constituent of ribosome|intracellular	path:bmor03010	Ribosome
BGIBMGA000062	158.338	117.546	0.742375	0.546648	867	GO:0003824,GO:0008152	catalytic activity|metabolic process	-	-
BGIBMGA000063	84.2223	70.0527	0.83176	0.740172	1086	GO:0005515,GO:0007165,GO:0006468,GO:0004672,GO:0005524,GO:0016772,GO:0004674	protein binding|signal transduction|protein phosphorylation|protein kinase activity|ATP binding|transferase activity, transferring phosphorus-containing groups|protein serine/threonine kinase activity	-	-
BGIBMGA000064	71.589	650.659	9.08882	2.46378e-05	684	GO:0016491,GO:0016209,GO:0055114	oxidoreductase activity|antioxidant activity|oxidation-reduction process	-	-
BGIBMGA000065	13.4756	9.49867	0.704881	0.783847	1323	GO:0006535	cysteine biosynthetic process from serine	-	-
BGIBMGA000066	3509.54	4052.37	1.15467	0.792457	405	GO:0006412,GO:0005840,GO:0003735,GO:0005622	translation|ribosome|structural constituent of ribosome|intracellular	path:bmor03010	Ribosome
BGIBMGA000067	223.189	219.657	0.984173	0.981984	1194	GO:0005515	protein binding	-	-
BGIBMGA000068	2.52667	0	0	0.604621	1743	GO:0016614,GO:0050660,GO:0055114,GO:0008812,GO:0006066	oxidoreductase activity, acting on CH-OH group of donors|flavin adenine dinucleotide binding|oxidation-reduction process|choline dehydrogenase activity|alcohol metabolic process	path:bmor00260,path:bmor01100	Glycine, serine and threonine metabolism|Metabolic pathways
BGIBMGA000069	79.169	67.678	0.854856	0.783517	2292	GO:0016570,GO:0005634,GO:0003677,GO:0006352	histone modification|nucleus|DNA binding|DNA-templated transcription, initiation	-	-
BGIBMGA000070	1.68445	0	0	0.773298	804	-	-	-	-
BGIBMGA000071	0	0			435	-	-	-	-
BGIBMGA000072	48.8489	97.3614	1.99311	0.194394	1521	-	-	-	-
BGIBMGA000073	55.5867	41.5567	0.747601	0.633533	951	GO:0003677	DNA binding	-	-
BGIBMGA000074	180.236	219.657	1.21872	0.682541	948	GO:0006364,GO:0008033,GO:0003723,GO:0008168	rRNA processing|tRNA processing|RNA binding|methyltransferase activity	path:bmor03008	Ribosome biogenesis in eukaryotes
BGIBMGA000075	125.491	130.607	1.04076	0.946309	1812	-	-	-	-
BGIBMGA000076	138.967	142.48	1.02528	0.96972	2049	-	-	-	-
BGIBMGA000077	11.7911	26.1213	2.21534	0.334893	675	-	-	-	-
BGIBMGA000078	6.73778	8.31134	1.23354	0.944449	1839	GO:0016021	integral component of membrane	-	-
BGIBMGA000079	1.68445	10.686	6.34393	0.216999	510	-	-	-	-
BGIBMGA000080	2.52667	4.74934	1.87968	0.81772	1017	-	-	-	-
BGIBMGA000081	8.42223	24.934	2.9605	0.213102	360	GO:0005622,GO:0043565,GO:0046982	intracellular|sequence-specific DNA binding|protein heterodimerization activity	path:bmor00230,path:bmor00240,path:bmor01100,path:bmor03030,path:bmor03410,path:bmor03420	Purine metabolism|Pyrimidine metabolism|Metabolic pathways|DNA replication|Base excision repair|Nucleotide excision repair
BGIBMGA000082	122.122	90.2374	0.73891	0.552739	1167	-	-	-	-
BGIBMGA000083	8.42223	22.5593	2.67855	0.274456	3249	-	-	-	-
BGIBMGA000084	56.4289	80.7387	1.4308	0.51049	1791	GO:0004652,GO:0043631,GO:0016779,GO:0003723,GO:0005634,GO:0031123	polynucleotide adenylyltransferase activity|RNA polyadenylation|nucleotidyltransferase activity|RNA binding|nucleus|RNA 3'-end processing	path:bmor03015	mRNA surveillance pathway
BGIBMGA000085	12.6333	11.8733	0.939841	1	2559	GO:0046872	metal ion binding	-	-
BGIBMGA000086	147.389	194.723	1.32115	0.564911	735	-	-	-	-
BGIBMGA000087	34.5311	52.2427	1.51292	0.498485	642	GO:0046872	metal ion binding	-	-
BGIBMGA000088	9.26445	8.31134	0.897121	1	627	-	-	-	-
BGIBMGA000089	0	2.37467	Inf	0.548328	1836	-	-	-	-
BGIBMGA000090	13.4756	28.496	2.11464	0.342952	828	GO:0016020	membrane	-	-
BGIBMGA000091	0	0			1107	GO:0003700,GO:0006355,GO:0043565,GO:0003677,GO:0000976	sequence-specific DNA binding transcription factor activity|regulation of transcription, DNA-templated|sequence-specific DNA binding|DNA binding|transcription regulatory region sequence-specific DNA binding	-	-
BGIBMGA000092	58.9556	74.802	1.26879	0.670032	1284	GO:0006914,GO:0016702,GO:0055114,GO:0046872	autophagy|oxidoreductase activity, acting on single donors with incorporation of molecular oxygen, incorporation of two atoms of oxygen|oxidation-reduction process|metal ion binding	path:bmor04140	Regulation of autophagy
BGIBMGA000093	0	3.562	Inf	0.388749	537	GO:0016021,GO:0004930,GO:0007186	integral component of membrane|G-protein coupled receptor activity|G-protein coupled receptor signaling pathway	-	-
BGIBMGA000094	0	4.74934	Inf	0.281722	363	GO:0016021,GO:0004930,GO:0007186	integral component of membrane|G-protein coupled receptor activity|G-protein coupled receptor signaling pathway	-	-
BGIBMGA000095	0	4.74934	Inf	0.281722	345	-	-	-	-
BGIBMGA000096	2.52667	1.18733	0.469921	0.943078	210	-	-	-	-
BGIBMGA000097	316.676	241.029	0.761121	0.572011	2823	GO:0006508,GO:0004198,GO:0005622,GO:0005509	proteolysis|calcium-dependent cysteine-type endopeptidase activity|intracellular|calcium ion binding	-	-
BGIBMGA000098	67.3778	104.485	1.55074	0.397321	900	-	-	-	-
BGIBMGA000099	60.6401	54.6174	0.900681	0.873847	549	-	-	-	-
BGIBMGA000100	21.8978	13.0607	0.596438	0.567523	612	-	-	-	-
BGIBMGA000101	166.76	137.731	0.825921	0.699994	5085	GO:0005509	calcium ion binding	-	-
BGIBMGA000102	298.147	252.902	0.848247	0.735714	2334	-	-	-	-
BGIBMGA000103	418.585	448.812	1.07221	0.888437	3849	GO:0003676,GO:0005515	nucleic acid binding|protein binding	-	-
BGIBMGA000104	431.218	347.889	0.806758	0.660964	1716	GO:0030131,GO:0005515,GO:0016192,GO:0006886,GO:0006810	clathrin adaptor complex|protein binding|vesicle-mediated transport|intracellular protein transport|transport	-	-
BGIBMGA000105	3.36889	0	0	0.489229	342	GO:0003824	catalytic activity	-	-
BGIBMGA000106	37.0578	26.1213	0.704881	0.620862	282	-	-	-	-
BGIBMGA000107	186.974	219.657	1.1748	0.740181	468	GO:0006605,GO:0005742,GO:0006886	protein targeting|mitochondrial outer membrane translocase complex|intracellular protein transport	-	-
BGIBMGA000108	16.8445	2.37467	0.140976	0.119212	1263	-	-	-	-
BGIBMGA000109	96.8556	52.2427	0.539387	0.247953	5031	GO:0005089,GO:0035023	Rho guanyl-nucleotide exchange factor activity|regulation of Rho protein signal transduction	-	-
BGIBMGA000110	0	1.18733	Inf	0.862227	2274	GO:0000166	nucleotide binding	-	-
BGIBMGA000111	0.842223	2.37467	2.81952	0.862791	918	-	-	-	-
BGIBMGA000112	3.36889	14.248	4.22929	0.228835	303	-	-	-	-
BGIBMGA000113	0	4.74934	Inf	0.281722	384	-	-	-	-
BGIBMGA000114	21.0556	24.934	1.1842	0.858525	1023	-	-	-	-
BGIBMGA000115	122.965	32.058	0.260709	0.013642	1926	-	-	-	-
BGIBMGA000116	6.73778	2.37467	0.35244	0.592984	216	-	-	-	-
BGIBMGA000117	517.125	347.889	0.672737	0.418295	3990	-	-	-	-
BGIBMGA000118	89.2756	52.2427	0.585184	0.321407	2703	GO:0006468,GO:0004672,GO:0005524,GO:0016772,GO:0004674	protein phosphorylation|protein kinase activity|ATP binding|transferase activity, transferring phosphorus-containing groups|protein serine/threonine kinase activity	-	-
BGIBMGA000119	51.3756	26.1213	0.508439	0.2855	1224	GO:0004418,GO:0033014	hydroxymethylbilane synthase activity|tetrapyrrole biosynthetic process	path:bmor00860,path:bmor01100	Porphyrin and chlorophyll metabolism|Metabolic pathways
BGIBMGA000120	98.5401	89.05	0.903694	0.857319	1296	GO:0007034,GO:0030904	vacuolar transport|retromer complex	-	-
BGIBMGA000121	335.205	410.818	1.22557	0.67551	1287	GO:0006506,GO:0005789,GO:0016021,GO:0016758	GPI anchor biosynthetic process|endoplasmic reticulum membrane|integral component of membrane|transferase activity, transferring hexosyl groups	path:bmor00563,path:bmor01100	Glycosylphosphatidylinositol(GPI)-anchor biosynthesis|Metabolic pathways
BGIBMGA000122	89.2756	106.86	1.19697	0.731259	651	-	-	-	-
BGIBMGA000123	23.5822	8.31134	0.35244	0.254677	357	-	-	-	-
BGIBMGA000124	0	0			312	GO:0005509	calcium ion binding	-	-
BGIBMGA000125	110.331	116.359	1.05463	0.926939	903	GO:0004527,GO:0003676	exonuclease activity|nucleic acid binding	-	-
BGIBMGA000126	38.7423	14.248	0.367764	0.171188	540	-	-	-	-
BGIBMGA000127	80.8534	110.422	1.36571	0.543891	543	GO:0003723	RNA binding	-	-
BGIBMGA000128	165.918	160.29	0.96608	0.953763	4095	-	-	-	-
BGIBMGA000129	4435.15	4475.06	1.009	0.986194	342	GO:0003779,GO:0005622	actin binding|intracellular	-	-
BGIBMGA000130	93.4868	109.235	1.16845	0.766805	1113	GO:0005515	protein binding	-	-
BGIBMGA000131	30.32	89.05	2.937	0.0538696	2970	GO:0006418,GO:0000166,GO:0005524,GO:0004812,GO:0006438,GO:0004832	tRNA aminoacylation for protein translation|nucleotide binding|ATP binding|aminoacyl-tRNA ligase activity|valyl-tRNA aminoacylation|valine-tRNA ligase activity	path:bmor00970	Aminoacyl-tRNA biosynthesis
BGIBMGA000132	860.752	591.292	0.686949	0.457694	2550	GO:0005975,GO:0004553	carbohydrate metabolic process|hydrolase activity, hydrolyzing O-glycosyl compounds	path:bmor00510,path:bmor01100,path:bmor04141	N-Glycan biosynthesis|Metabolic pathways|Protein processing in endoplasmic reticulum
BGIBMGA000133	8.42223	13.0607	1.55074	0.715827	678	GO:0046872	metal ion binding	-	-
BGIBMGA000134	8.42223	5.93667	0.704881	0.860316	498	-	-	-	-
BGIBMGA000135	4.21112	4.74934	1.12781	1	570	-	-	-	-
BGIBMGA000136	127.176	86.6754	0.681541	0.448859	1959	GO:0016772,GO:0005515,GO:0006468,GO:0004672,GO:0005524,GO:0004674	transferase activity, transferring phosphorus-containing groups|protein binding|protein phosphorylation|protein kinase activity|ATP binding|protein serine/threonine kinase activity	-	-
BGIBMGA000137	16.0022	3.562	0.222594	0.207743	942	-	-	-	-
BGIBMGA000138	142.336	89.05	0.625634	0.348115	1116	GO:0008612	peptidyl-lysine modification to hypusine	-	-
BGIBMGA000139	0	0			501	GO:0006468,GO:0004672,GO:0016772,GO:0005524	protein phosphorylation|protein kinase activity|transferase activity, transferring phosphorus-containing groups|ATP binding	-	-
BGIBMGA000140	170.971	147.229	0.861135	0.764773	3291	-	-	-	-
BGIBMGA000141	48.8489	29.6833	0.607656	0.432922	525	-	-	-	-
BGIBMGA000142	16.0022	0	0	0.0273182	282	GO:0016772,GO:0006468,GO:0004672,GO:0005524,GO:0003824	transferase activity, transferring phosphorus-containing groups|protein phosphorylation|protein kinase activity|ATP binding|catalytic activity	-	-
BGIBMGA000143	32.8467	7.124	0.216886	0.0716377	423	GO:0016772,GO:0006468,GO:0004674,GO:0004672,GO:0005524	transferase activity, transferring phosphorus-containing groups|protein phosphorylation|protein serine/threonine kinase activity|protein kinase activity|ATP binding	-	-
BGIBMGA000144	19.3711	7.124	0.367764	0.318443	3411	GO:0016772,GO:0006468,GO:0004672,GO:0005524,GO:0005083	transferase activity, transferring phosphorus-containing groups|protein phosphorylation|protein kinase activity|ATP binding|small GTPase regulator activity	-	-
BGIBMGA000145	701.572	731.398	1.04251	0.934998	630	-	-	-	-
BGIBMGA000146	769.792	908.31	1.17994	0.745029	1605	GO:0005515,GO:0035556	protein binding|intracellular signal transduction	-	-
BGIBMGA000147	5.05334	3.562	0.704881	0.944442	1155	GO:0046872,GO:0005515	metal ion binding|protein binding	-	-
BGIBMGA000148	28.6356	30.8707	1.07805	0.948714	330	GO:0046872	metal ion binding	-	-
BGIBMGA000149	251.825	273.087	1.08443	0.869646	1599	GO:0005515	protein binding	-	-
BGIBMGA000150	7.58001	0	0	0.179829	1290	GO:0005525,GO:0005622,GO:0006886	GTP binding|intracellular|intracellular protein transport	-	-
BGIBMGA000151	1.68445	5.93667	3.5244	0.534318	645	-	-	-	-
BGIBMGA000152	14.3178	41.5567	2.90245	0.12916	3351	GO:0016772,GO:0005515,GO:0016020,GO:0006468,GO:0004672,GO:0005524,GO:0004713	transferase activity, transferring phosphorus-containing groups|protein binding|membrane|protein phosphorylation|protein kinase activity|ATP binding|protein tyrosine kinase activity	-	-
BGIBMGA000153	4.21112	11.8733	2.81952	0.409928	933	-	-	-	-
BGIBMGA000154	316.676	362.137	1.14356	0.783061	1776	GO:0005515	protein binding	-	-
BGIBMGA000155	200.449	251.715	1.25575	0.635794	606	GO:0000387	spliceosomal snRNP assembly	path:bmor03013	RNA transport
BGIBMGA000156	40.4267	60.554	1.49787	0.489687	300	-	-	-	-
BGIBMGA000157	112.858	64.116	0.568113	0.275369	369	GO:0003700,GO:0006355,GO:0043565,GO:0003677,GO:0005634	sequence-specific DNA binding transcription factor activity|regulation of transcription, DNA-templated|sequence-specific DNA binding|DNA binding|nucleus	-	-
BGIBMGA000158	0	0			1695	GO:0016614,GO:0050660,GO:0055114,GO:0008812,GO:0006066	oxidoreductase activity, acting on CH-OH group of donors|flavin adenine dinucleotide binding|oxidation-reduction process|choline dehydrogenase activity|alcohol metabolic process	path:bmor00260,path:bmor01100	Glycine, serine and threonine metabolism|Metabolic pathways
BGIBMGA000159	0	0			1020	-	-	-	-
BGIBMGA000160	1.68445	5.93667	3.5244	0.534318	375	GO:0005515	protein binding	-	-
BGIBMGA000161	0	0			327	-	-	-	-
BGIBMGA000162	0	0			237	GO:0005515	protein binding	-	-
BGIBMGA000163	3.36889	9.49867	2.81952	0.471603	432	GO:0005515	protein binding	-	-
BGIBMGA000164	53.9023	115.171	2.13667	0.143132	2517	GO:0005515	protein binding	-	-
BGIBMGA000165	19.3711	20.1847	1.042	1	309	-	-	-	-
BGIBMGA000166	0	0			1479	GO:0042302	structural constituent of cuticle	-	-
BGIBMGA000167	150.758	201.847	1.33888	0.545492	522	GO:0004462,GO:0046872	lactoylglutathione lyase activity|metal ion binding	path:bmor00620	Pyruvate metabolism
BGIBMGA000168	0	0			2082	-	-	-	-
BGIBMGA000169	30.32	24.934	0.822361	0.813519	1116	GO:0016021,GO:0004930,GO:0007186	integral component of membrane|G-protein coupled receptor activity|G-protein coupled receptor signaling pathway	-	-
BGIBMGA000170	24.4245	4.74934	0.19445	0.0978309	483	-	-	-	-
BGIBMGA000171	0	0			294	-	-	-	-
BGIBMGA000172	0.842223	1.18733	1.40976	1	858	GO:0003676	nucleic acid binding	-	-
BGIBMGA000173	20.2134	28.496	1.40976	0.661779	2691	GO:0005515	protein binding	-	-
BGIBMGA000174	16.0022	10.686	0.667782	0.713931	1722	-	-	-	-
BGIBMGA000175	11.7911	0	0	0.0686776	1368	-	-	-	-
BGIBMGA000176	1.68445	0	0	0.773298	888	-	-	-	-
BGIBMGA000177	173.498	181.662	1.04706	0.931446	642	-	-	-	-
BGIBMGA000178	1503.37	588.918	0.391732	0.0741709	858	-	-	-	-
BGIBMGA000179	11.7911	4.74934	0.402789	0.485265	540	-	-	-	-
BGIBMGA000180	19.3711	16.6227	0.858116	0.904098	2922	GO:0006468,GO:0004672,GO:0005524,GO:0006397,GO:0004540,GO:0016772,GO:0004674,GO:0005515	protein phosphorylation|protein kinase activity|ATP binding|mRNA processing|ribonuclease activity|transferase activity, transferring phosphorus-containing groups|protein serine/threonine kinase activity|protein binding	path:bmor04141	Protein processing in endoplasmic reticulum
BGIBMGA000181	0	0			1239	GO:0005515	protein binding	-	-
BGIBMGA000182	0	0			1425	GO:0016021,GO:0055085	integral component of membrane|transmembrane transport	-	-
BGIBMGA000183	0	0			246	GO:0017172,GO:0005506,GO:0046439,GO:0055114	cysteine dioxygenase activity|iron ion binding|L-cysteine metabolic process|oxidation-reduction process	-	-
BGIBMGA000184	0	0			549	GO:0017172,GO:0005506,GO:0046439,GO:0055114	cysteine dioxygenase activity|iron ion binding|L-cysteine metabolic process|oxidation-reduction process	-	-
BGIBMGA000185	0	0			1890	GO:0008061,GO:0005576,GO:0006030	chitin binding|extracellular region|chitin metabolic process	-	-
BGIBMGA000186	90.1179	131.794	1.46246	0.447571	771	GO:0046872	metal ion binding	-	-
BGIBMGA000187	129.702	125.857	0.970356	0.964679	3312	GO:0036094	small molecule binding	-	-
BGIBMGA000188	245.929	161.477	0.656601	0.381768	339	GO:0016021,GO:0008250,GO:0004579	integral component of membrane|oligosaccharyltransferase complex|dolichyl-diphosphooligosaccharide-protein glycotransferase activity	path:bmor00510,path:bmor01100,path:bmor04141	N-Glycan biosynthesis|Metabolic pathways|Protein processing in endoplasmic reticulum
BGIBMGA000189	49.6912	34.4327	0.692934	0.560458	2043	GO:0005515	protein binding	-	-
BGIBMGA000190	0	0			300	-	-	-	-
BGIBMGA000191	0	0			528	-	-	-	-
BGIBMGA000192	0	0			531	-	-	-	-
BGIBMGA000193	0	0			609	GO:0005515	protein binding	-	-
BGIBMGA000194	0	2.37467	Inf	0.548328	816	-	-	-	-
BGIBMGA000195	0	0			351	GO:0004803,GO:0003677,GO:0006313,GO:0015074	transposase activity|DNA binding|transposition, DNA-mediated|DNA integration	-	-
BGIBMGA000196	0	2.37467	Inf	0.548328	528	GO:0003723,GO:0006278,GO:0003964	RNA binding|RNA-dependent DNA replication|RNA-directed DNA polymerase activity	-	-
BGIBMGA000197	27.7934	42.744	1.53792	0.511733	747	GO:0004852,GO:0033014	uroporphyrinogen-III synthase activity|tetrapyrrole biosynthetic process	path:bmor00860,path:bmor01100	Porphyrin and chlorophyll metabolism|Metabolic pathways
BGIBMGA000198	79.169	97.3614	1.22979	0.696201	1632	GO:0006468,GO:0004672,GO:0005524,GO:0016772	protein phosphorylation|protein kinase activity|ATP binding|transferase activity, transferring phosphorus-containing groups	-	-
BGIBMGA000199	100.225	46.306	0.462023	0.150434	345	-	-	-	-
BGIBMGA000200	90.9601	46.306	0.509081	0.213997	1869	GO:0005515,GO:0008270	protein binding|zinc ion binding	-	-
BGIBMGA000201	1370.3	1472.29	1.07443	0.891774	699	GO:0005839,GO:0004298,GO:0051603	proteasome core complex|threonine-type endopeptidase activity|proteolysis involved in cellular protein catabolic process	path:bmor03050	Proteasome
BGIBMGA000202	12.6333	2.37467	0.187968	0.232132	411	-	-	-	-
BGIBMGA000203	15.16	46.306	3.05448	0.100094	477	-	-	-	-
BGIBMGA000204	167.602	172.163	1.02721	0.964145	3120	GO:0005634,GO:0006355	nucleus|regulation of transcription, DNA-templated	-	-
BGIBMGA000205	0	0			2136	-	-	-	-
BGIBMGA000206	14.3178	13.0607	0.912199	0.987192	1362	GO:0005515,GO:0005509	protein binding|calcium ion binding	-	-
BGIBMGA000207	18.5289	21.372	1.15344	0.900795	1707	GO:0005515,GO:0005509	protein binding|calcium ion binding	-	-
BGIBMGA000208	13.4756	11.8733	0.881101	0.962153	690	GO:0005515,GO:0005509	protein binding|calcium ion binding	-	-
BGIBMGA000209	80.8534	73.6147	0.910471	0.876394	2583	GO:0005515,GO:0005509,GO:0007596,GO:0016020,GO:0004888	protein binding|calcium ion binding|blood coagulation|membrane|transmembrane signaling receptor activity	-	-
BGIBMGA000210	0	3.562	Inf	0.388749	669	-	-	-	-
BGIBMGA000211	0	0			375	GO:0003700,GO:0006355,GO:0043565,GO:0003677	sequence-specific DNA binding transcription factor activity|regulation of transcription, DNA-templated|sequence-specific DNA binding|DNA binding	-	-
BGIBMGA000212	0	0			357	-	-	-	-
BGIBMGA000213	0	0			279	GO:0016021,GO:0008527,GO:0050912	integral component of membrane|taste receptor activity|detection of chemical stimulus involved in sensory perception of taste	-	-
BGIBMGA000214	0	0			210	-	-	-	-
BGIBMGA000215	0.842223	0	0	1	1452	GO:0016020,GO:0007155	membrane|cell adhesion	-	-
BGIBMGA000216	0	0			501	-	-	-	-
BGIBMGA000217	24.4245	20.1847	0.826412	0.842294	828	-	-	-	-
BGIBMGA000218	141.493	123.483	0.87271	0.790652	438	GO:0005622,GO:0043565,GO:0046982	intracellular|sequence-specific DNA binding|protein heterodimerization activity	path:bmor00230,path:bmor00240,path:bmor01100,path:bmor03030,path:bmor03410,path:bmor03420	Purine metabolism|Pyrimidine metabolism|Metabolic pathways|DNA replication|Base excision repair|Nucleotide excision repair
BGIBMGA000219	98.5401	87.8627	0.891644	0.836478	591	GO:0003677,GO:0005622,GO:0043565,GO:0046982	DNA binding|intracellular|sequence-specific DNA binding|protein heterodimerization activity	-	-
BGIBMGA000220	70.7467	30.8707	0.436355	0.155831	2472	GO:0016887,GO:0005524,GO:0016020	ATPase activity|ATP binding|membrane	-	-
BGIBMGA000221	74.9579	98.5487	1.31472	0.601896	1326	GO:0006281,GO:0003913	DNA repair|DNA photolyase activity	-	-
BGIBMGA000222	23.5822	27.3087	1.15802	0.87442	1701	-	-	-	-
BGIBMGA000223	229.927	327.704	1.42525	0.460095	1368	GO:0005215,GO:0016020,GO:0006810,GO:0055085,GO:0016021,GO:0022857	transporter activity|membrane|transport|transmembrane transport|integral component of membrane|transmembrane transporter activity	-	-
BGIBMGA000224	0	0			969	GO:0016021,GO:0055085,GO:0022857	integral component of membrane|transmembrane transport|transmembrane transporter activity	-	-
BGIBMGA000225	65.6934	66.4907	1.01214	1	375	-	-	-	-
BGIBMGA000226	0	0			1197	GO:0042302	structural constituent of cuticle	-	-
BGIBMGA000227	0	0			207	-	-	-	-
BGIBMGA000228	6.73778	13.0607	1.93842	0.570972	4482	-	-	-	-
BGIBMGA000229	145.705	113.984	0.782296	0.623381	1014	GO:0005515	protein binding	-	-
BGIBMGA000230	194.554	149.604	0.768961	0.589765	885	-	-	path:bmor04141	Protein processing in endoplasmic reticulum
BGIBMGA000231	230.769	156.728	0.679155	0.422034	618	GO:0015991,GO:0015078,GO:0033177,GO:0033179	ATP hydrolysis coupled proton transport|hydrogen ion transmembrane transporter activity|proton-transporting two-sector ATPase complex, proton-transporting domain|proton-transporting V-type ATPase, V0 domain	path:bmor00190,path:bmor01100,path:bmor04142,path:bmor04145	Oxidative phosphorylation|Metabolic pathways|Lysosome|Phagosome
BGIBMGA000232	1566.53	771.767	0.492659	0.178307	627	GO:0005509	calcium ion binding	-	-
BGIBMGA000233	6.73778	20.1847	2.99574	0.254845	468	-	-	-	-
BGIBMGA000234	194.554	75.9894	0.390583	0.0578827	1428	GO:0004020,GO:0000103,GO:0005524,GO:0004781	adenylylsulfate kinase activity|sulfate assimilation|ATP binding|sulfate adenylyltransferase (ATP) activity	-	-
BGIBMGA000235	204.66	62.9287	0.307479	0.0186547	786	GO:0000103,GO:0004781	sulfate assimilation|sulfate adenylyltransferase (ATP) activity	-	-
BGIBMGA000236	5.05334	3.562	0.704881	0.944442	1251	GO:0003995,GO:0055114,GO:0016627,GO:0008152	acyl-CoA dehydrogenase activity|oxidation-reduction process|oxidoreductase activity, acting on the CH-CH group of donors|metabolic process	path:bmor00280,path:bmor01100	Valine, leucine and isoleucine degradation|Metabolic pathways
BGIBMGA000237	107.805	103.298	0.958198	0.94766	3057	-	-	-	-
BGIBMGA000238	0	0			1458	GO:0020037,GO:0006979,GO:0004601,GO:0055114	heme binding|response to oxidative stress|peroxidase activity|oxidation-reduction process	-	-
BGIBMGA000239	1.68445	2.37467	1.40976	1	1290	GO:0020037,GO:0006979,GO:0004601,GO:0055114	heme binding|response to oxidative stress|peroxidase activity|oxidation-reduction process	-	-
BGIBMGA000240	3.36889	0	0	0.489229	333	GO:0005515	protein binding	-	-
BGIBMGA000241	5.89556	9.49867	1.61116	0.750405	2961	-	-	-	-
BGIBMGA000242	4.21112	5.93667	1.40976	0.911418	2265	-	-	-	-
BGIBMGA000243	129.702	131.794	1.01613	0.98569	333	-	-	-	-
BGIBMGA000244	133.913	203.034	1.51616	0.387915	2451	GO:0006396,GO:0003723,GO:0003676	RNA processing|RNA binding|nucleic acid binding	path:bmor03040	Spliceosome
BGIBMGA000245	12.6333	1.18733	0.0939841	0.13812	513	GO:0042302	structural constituent of cuticle	-	-
BGIBMGA000246	5.05334	2.37467	0.469921	0.77293	474	GO:0042302	structural constituent of cuticle	-	-
BGIBMGA000247	1778.78	179.287	0.100793	4.142e-05	507	GO:0042302	structural constituent of cuticle	-	-
BGIBMGA000248	2.52667	27.3087	10.8082	0.0188744	414	GO:0042302	structural constituent of cuticle	-	-
BGIBMGA000249	5.89556	3.562	0.604184	0.843231	537	GO:0042302	structural constituent of cuticle	-	-
BGIBMGA000250	0	0			435	GO:0042302	structural constituent of cuticle	-	-
BGIBMGA000251	0	0			1194	GO:0042302	structural constituent of cuticle	-	-
BGIBMGA000252	0	0			687	GO:0042302	structural constituent of cuticle	-	-
BGIBMGA000253	0	2.37467	Inf	0.548328	360	GO:0042302	structural constituent of cuticle	-	-
BGIBMGA000254	0.842223	1.18733	1.40976	1	840	GO:0042302	structural constituent of cuticle	-	-
BGIBMGA000255	0	0			306	GO:0042302	structural constituent of cuticle	-	-
BGIBMGA000256	0	2.37467	Inf	0.548328	306	GO:0042302	structural constituent of cuticle	-	-
BGIBMGA000257	0	0			306	GO:0042302	structural constituent of cuticle	-	-
BGIBMGA000258	0	0			306	GO:0042302	structural constituent of cuticle	-	-
BGIBMGA000259	0	0			534	GO:0042302	structural constituent of cuticle	-	-
BGIBMGA000260	0	0			537	GO:0042302	structural constituent of cuticle	-	-
BGIBMGA000261	0	0			180	-	-	-	-
BGIBMGA000262	5.05334	16.6227	3.28944	0.266448	333	GO:0042302	structural constituent of cuticle	-	-
BGIBMGA000263	0.842223	0	0	1	675	GO:0042302	structural constituent of cuticle	-	-
BGIBMGA000264	3.36889	15.4353	4.58173	0.190776	1113	GO:0042302	structural constituent of cuticle	-	-
BGIBMGA000265	0	1.18733	Inf	0.862227	747	GO:0042302	structural constituent of cuticle	-	-
BGIBMGA000266	0	0			747	GO:0042302	structural constituent of cuticle	-	-
BGIBMGA000267	0	0			546	GO:0042302	structural constituent of cuticle	-	-
BGIBMGA000268	0	8.31134	Inf	0.106063	501	GO:0042302	structural constituent of cuticle	-	-
BGIBMGA000269	0	5.93667	Inf	0.202787	699	GO:0042302	structural constituent of cuticle	-	-
BGIBMGA000270	0	0			852	GO:0042302	structural constituent of cuticle	-	-
BGIBMGA000271	0.842223	11.8733	14.0976	0.102127	687	GO:0042302	structural constituent of cuticle	-	-
BGIBMGA000272	0	0			894	GO:0042302,GO:0008152	structural constituent of cuticle|metabolic process	-	-
BGIBMGA000273	8.42223	86.6754	10.2913	0.000323053	354	GO:0042302	structural constituent of cuticle	-	-
BGIBMGA000274	5.89556	0	0	0.268671	1143	-	-	-	-
BGIBMGA000275	0	10.686	Inf	0.0566159	540	GO:0042302	structural constituent of cuticle	-	-
BGIBMGA000276	0	15.4353	Inf	0.0168786	486	GO:0042302	structural constituent of cuticle	-	-
BGIBMGA000277	0	7.124	Inf	0.145849	489	GO:0042302	structural constituent of cuticle	-	-
BGIBMGA000278	0	0			492	GO:0042302	structural constituent of cuticle	-	-
BGIBMGA000279	0	0			387	GO:0042302	structural constituent of cuticle	-	-
BGIBMGA000280	5.05334	22.5593	4.46425	0.121477	513	GO:0042302	structural constituent of cuticle	-	-
BGIBMGA000281	2.52667	28.496	11.2781	0.0155065	594	GO:0042302	structural constituent of cuticle	-	-
BGIBMGA000282	0	0			195	GO:0042302	structural constituent of cuticle	-	-
BGIBMGA000283	1.68445	0	0	0.773298	615	GO:0042302	structural constituent of cuticle	-	-
BGIBMGA000284	0	0			231	-	-	-	-
BGIBMGA000285	1551.37	833.508	0.537271	0.237389	1383	GO:0042302	structural constituent of cuticle	-	-
BGIBMGA000286	88.4334	47.4934	0.537052	0.253477	534	-	-	-	-
BGIBMGA000287	26.9511	48.6807	1.80626	0.348894	1005	-	-	-	-
BGIBMGA000288	168.445	129.419	0.76832	0.592393	1020	-	-	-	-
BGIBMGA000289	0	0			903	-	-	-	-
BGIBMGA000290	81.6956	89.05	1.09002	0.882054	708	-	-	path:bmor04142	Lysosome
BGIBMGA000291	0	9.49867	Inf	0.0774257	852	GO:0016021	integral component of membrane	-	-
BGIBMGA000292	1367.77	2219.13	1.62244	0.367811	1491	GO:0055114,GO:0004148,GO:0050660,GO:0016668,GO:0016491,GO:0045454	oxidation-reduction process|dihydrolipoyl dehydrogenase activity|flavin adenine dinucleotide binding|oxidoreductase activity, acting on a sulfur group of donors, NAD(P) as acceptor|oxidoreductase activity|cell redox homeostasis	path:bmor00010,path:bmor00020,path:bmor00260,path:bmor00280,path:bmor00620,path:bmor01100,path:bmor01200	Glycolysis / Gluconeogenesis|Citrate cycle (TCA cycle)|Glycine, serine and threonine metabolism|Valine, leucine and isoleucine degradation|Pyruvate metabolism|Metabolic pathways|Carbon metabolism
BGIBMGA000293	109.489	136.543	1.2471	0.659489	807	GO:0003723	RNA binding	-	-
BGIBMGA000294	0	0			699	-	-	-	-
BGIBMGA000295	0	2.37467	Inf	0.548328	657	GO:0005525,GO:0007264,GO:0015031	GTP binding|small GTPase mediated signal transduction|protein transport	-	-
BGIBMGA000296	0	0			705	-	-	-	-
BGIBMGA000297	0	0			216	-	-	-	-
BGIBMGA000298	48.0067	98.5487	2.05281	0.175873	1071	GO:0008061,GO:0005576,GO:0006030	chitin binding|extracellular region|chitin metabolic process	-	-
BGIBMGA000299	0	0			861	-	-	-	-
BGIBMGA000300	165.076	154.353	0.935046	0.899484	1356	GO:0016779,GO:0009058	nucleotidyltransferase activity|biosynthetic process	-	-
BGIBMGA000301	32.8467	207.783	6.32585	0.000412439	1662	GO:0006629,GO:0003824,GO:0004806	lipid metabolic process|catalytic activity|triglyceride lipase activity	path:bmor00561,path:bmor01100	Glycerolipid metabolism|Metabolic pathways
BGIBMGA000302	160.865	109.235	0.679048	0.43222	2778	-	-	-	-
BGIBMGA000303	1.68445	4.74934	2.81952	0.669532	630	GO:0005525,GO:0007264,GO:0015031,GO:0005622	GTP binding|small GTPase mediated signal transduction|protein transport|intracellular	-	-
BGIBMGA000304	10.1067	11.8733	1.1748	0.940719	543	-	-	-	-
BGIBMGA000305	53.9023	21.372	0.396496	0.148946	1350	GO:0006355,GO:0043565,GO:0005515	regulation of transcription, DNA-templated|sequence-specific DNA binding|protein binding	-	-
BGIBMGA000306	0	0			978	-	-	-	-
BGIBMGA000307	17.6867	72.4274	4.09502	0.0206773	1452	GO:0006508,GO:0004181,GO:0008270	proteolysis|metallocarboxypeptidase activity|zinc ion binding	-	-
BGIBMGA000308	0	0			1017	GO:0008021,GO:0007269	synaptic vesicle|neurotransmitter secretion	-	-
BGIBMGA000309	0	0			933	GO:0008021,GO:0007269	synaptic vesicle|neurotransmitter secretion	-	-
BGIBMGA000310	0	0			1455	GO:0005097,GO:0032313	Rab GTPase activator activity|regulation of Rab GTPase activity	-	-
BGIBMGA000311	67.3778	65.3034	0.969211	0.977402	666	GO:0005515,GO:0007165	protein binding|signal transduction	-	-
BGIBMGA000312	625.772	635.224	1.0151	0.977501	2610	GO:0006397	mRNA processing	-	-
BGIBMGA000313	5.89556	23.7467	4.02789	0.133953	897	GO:0016021,GO:0004930,GO:0007186	integral component of membrane|G-protein coupled receptor activity|G-protein coupled receptor signaling pathway	-	-
BGIBMGA000314	0	0			1740	GO:0036094,GO:0006508,GO:0004252,GO:0003824	small molecule binding|proteolysis|serine-type endopeptidase activity|catalytic activity	-	-
BGIBMGA000315	50.5334	135.356	2.67855	0.0552887	393	-	-	-	-
BGIBMGA000316	98.5401	77.1767	0.783201	0.645052	1395	GO:0005515,GO:0046872	protein binding|metal ion binding	-	-
BGIBMGA000317	0	2.37467	Inf	0.548328	486	-	-	-	-
BGIBMGA000318	0	0			258	-	-	-	-
BGIBMGA000319	6.73778	3.562	0.528661	0.752512	3171	GO:0046872,GO:0005515	metal ion binding|protein binding	-	-
BGIBMGA000320	157.496	245.778	1.56054	0.352633	1062	GO:0005737	cytoplasm	-	-
BGIBMGA000321	138.125	98.5487	0.713477	0.500423	1071	-	-	-	-
BGIBMGA000322	0	0			1410	GO:0005634,GO:0003700,GO:0006355	nucleus|sequence-specific DNA binding transcription factor activity|regulation of transcription, DNA-templated	-	-
BGIBMGA000323	101.067	80.7387	0.798865	0.671405	1557	-	-	-	-
BGIBMGA000324	57.2712	251.715	4.39514	0.00306179	345	GO:0042302	structural constituent of cuticle	-	-
BGIBMGA000325	0	0			318	GO:0042302	structural constituent of cuticle	-	-
BGIBMGA000326	5.05334	68.8654	13.6277	0.000300828	396	GO:0042302	structural constituent of cuticle	-	-
BGIBMGA000327	63.1667	356.2	5.63905	0.000565597	396	GO:0042302	structural constituent of cuticle	-	-
BGIBMGA000328	85.0645	501.055	5.89029	0.000445636	480	GO:0042302	structural constituent of cuticle	-	-
BGIBMGA000329	6.73778	14.248	2.11464	0.501013	1029	GO:0042302	structural constituent of cuticle	-	-
BGIBMGA000330	19.3711	35.62	1.83882	0.390832	804	-	-	-	-
BGIBMGA000331	1151.32	1015.17	0.881746	0.810209	633	GO:0042302	structural constituent of cuticle	-	-
BGIBMGA000332	5.05334	242.216	47.9319	1.16364e-09	501	GO:0042302	structural constituent of cuticle	-	-
BGIBMGA000333	144.862	680.342	4.69647	0.00222202	525	GO:0042302	structural constituent of cuticle	-	-
BGIBMGA000334	0	0			411	GO:0042302	structural constituent of cuticle	-	-
BGIBMGA000335	0	0			1323	GO:0042302	structural constituent of cuticle	-	-
BGIBMGA000336	11903.1	14744.3	1.23869	0.704248	624	GO:0042302	structural constituent of cuticle	-	-
BGIBMGA000337	0	3.562	Inf	0.388749	474	GO:0042302	structural constituent of cuticle	-	-
BGIBMGA000338	155.811	2183.51	14.0138	5.19105e-06	465	GO:0042302	structural constituent of cuticle	-	-
BGIBMGA000339	0	0			891	GO:0042302	structural constituent of cuticle	-	-
BGIBMGA000340	15.16	49.868	3.28944	0.0744788	510	GO:0042302	structural constituent of cuticle	-	-
BGIBMGA000341	26.9511	65.3034	2.42303	0.135144	237	GO:0042302	structural constituent of cuticle	-	-
BGIBMGA000342	0	0			378	GO:0042302	structural constituent of cuticle	-	-
BGIBMGA000343	12.6333	138.918	10.9961	4.24008e-05	357	GO:0042302	structural constituent of cuticle	-	-
BGIBMGA000344	0	0			315	-	-	-	-
BGIBMGA000345	0	0			318	GO:0042302	structural constituent of cuticle	-	-
BGIBMGA000346	497.754	1025.86	2.06097	0.155247	315	GO:0042302	structural constituent of cuticle	-	-
BGIBMGA000347	0	0			1557	GO:0042302	structural constituent of cuticle	-	-
BGIBMGA000348	32.8467	64.116	1.95198	0.251893	828	GO:0042302	structural constituent of cuticle	-	-
BGIBMGA000349	40.4267	23.7467	0.587401	0.435606	1227	-	-	-	-
BGIBMGA000350	133.071	119.921	0.901177	0.843593	429	-	-	-	-
BGIBMGA000351	40.4267	15.4353	0.381811	0.178177	3471	GO:0005856,GO:0008092,GO:0005737,GO:0019898	cytoskeleton|cytoskeletal protein binding|cytoplasm|extrinsic component of membrane	-	-
BGIBMGA000352	0	0			1362	GO:0005272,GO:0016020,GO:0006814	sodium channel activity|membrane|sodium ion transport	-	-
BGIBMGA000353	5.89556	11.8733	2.01395	0.571015	1128	GO:0005975,GO:0004553	carbohydrate metabolic process|hydrolase activity, hydrolyzing O-glycosyl compounds	-	-
BGIBMGA000354	52.2178	67.678	1.29607	0.650015	1917	GO:0006468,GO:0004672,GO:0016772,GO:0005524,GO:0004713,GO:0005179,GO:0005576	protein phosphorylation|protein kinase activity|transferase activity, transferring phosphorus-containing groups|ATP binding|protein tyrosine kinase activity|hormone activity|extracellular region	-	-
BGIBMGA000355	79.169	62.9287	0.794866	0.680487	1266	GO:0006367	transcription initiation from RNA polymerase II promoter	path:bmor03022	Basal transcription factors
BGIBMGA000356	26.9511	37.9947	1.40976	0.618327	582	-	-	-	-
BGIBMGA000357	0	0			480	-	-	-	-
BGIBMGA000358	138.967	119.921	0.862945	0.773406	2916	-	-	path:bmor04150	mTOR signaling pathway
BGIBMGA000359	153.285	130.607	0.852054	0.750644	2424	-	-	-	-
BGIBMGA000360	148.231	187.599	1.26558	0.627931	597	GO:0046872,GO:0003676,GO:0008270,GO:0043565	metal ion binding|nucleic acid binding|zinc ion binding|sequence-specific DNA binding	path:bmor03040	Spliceosome
BGIBMGA000361	45.48	87.8627	1.9319	0.223717	732	GO:0003677	DNA binding	-	-
BGIBMGA000362	81.6956	36.8074	0.450542	0.156054	1512	GO:0005634,GO:0008270,GO:0046872	nucleus|zinc ion binding|metal ion binding	-	-
BGIBMGA000363	11.7911	0	0	0.0686776	483	-	-	-	-
BGIBMGA000364	82.5379	43.9314	0.532257	0.254107	1029	GO:0005524	ATP binding	-	-
BGIBMGA000365	55.5867	27.3087	0.491281	0.251146	546	GO:0005524,GO:0008134,GO:0006355,GO:0005525,GO:0007264,GO:0015031	ATP binding|transcription factor binding|regulation of transcription, DNA-templated|GTP binding|small GTPase mediated signal transduction|protein transport	-	-
BGIBMGA000366	107.805	132.981	1.23354	0.676752	3267	GO:0016887,GO:0016021,GO:0006812,GO:0019829,GO:0000166,GO:0046872,GO:0016787,GO:0008152	ATPase activity|integral component of membrane|cation transport|cation-transporting ATPase activity|nucleotide binding|metal ion binding|hydrolase activity|metabolic process	-	-
BGIBMGA000367	1517.69	1653.96	1.08979	0.871346	825	GO:0003676,GO:0000166	nucleic acid binding|nucleotide binding	path:bmor03013	RNA transport
BGIBMGA000368	5.89556	1.18733	0.201395	0.48768	1554	GO:0020037,GO:0005506,GO:0016705,GO:0055114,GO:0004497	heme binding|iron ion binding|oxidoreductase activity, acting on paired donors, with incorporation or reduction of molecular oxygen|oxidation-reduction process|monooxygenase activity	path:bmor00981	Insect hormone biosynthesis
BGIBMGA000369	0	2.37467	Inf	0.548328	348	GO:0042302	structural constituent of cuticle	-	-
BGIBMGA000370	0	0			222	-	-	-	-
BGIBMGA000371	2.52667	5.93667	2.3496	0.67321	912	GO:0042302	structural constituent of cuticle	-	-
BGIBMGA000372	0	0			171	-	-	-	-
BGIBMGA000373	37.9	39.182	1.03383	0.990296	1218	-	-	-	-
BGIBMGA000374	247.614	290.897	1.1748	0.739109	2025	GO:0006508,GO:0008234	proteolysis|cysteine-type peptidase activity	-	-
BGIBMGA000375	13.4756	29.6833	2.20275	0.310645	669	GO:0008033,GO:0017150,GO:0050660,GO:0055114	tRNA processing|tRNA dihydrouridine synthase activity|flavin adenine dinucleotide binding|oxidation-reduction process	-	-
BGIBMGA000376	0	2.37467	Inf	0.548328	1536	GO:0046872,GO:0005515	metal ion binding|protein binding	-	-
BGIBMGA000377	2.52667	3.562	1.40976	0.994713	465	GO:0003676,GO:0008270,GO:0003677,GO:0006355	nucleic acid binding|zinc ion binding|DNA binding|regulation of transcription, DNA-templated	-	-
BGIBMGA000378	0	4.74934	Inf	0.281722	2340	-	-	-	-
BGIBMGA000379	5.05334	9.49867	1.87968	0.661014	4797	GO:0006644,GO:0016042,GO:0004623,GO:0007165,GO:0005057,GO:0005515,GO:0005089,GO:0035023	phospholipid metabolic process|lipid catabolic process|phospholipase A2 activity|signal transduction|receptor signaling protein activity|protein binding|Rho guanyl-nucleotide exchange factor activity|regulation of Rho protein signal transduction	-	-
BGIBMGA000380	0	0			492	-	-	-	-
BGIBMGA000381	288.883	212.533	0.735707	0.523896	582	-	-	-	-
BGIBMGA000382	181.92	123.483	0.678774	0.427049	471	-	-	-	-
BGIBMGA000383	94.329	80.7387	0.855927	0.776107	1113	GO:0016491,GO:0008270,GO:0055114	oxidoreductase activity|zinc ion binding|oxidation-reduction process	-	-
BGIBMGA000384	105.278	184.037	1.7481	0.250678	957	-	-	-	-
BGIBMGA000385	0	1.18733	Inf	0.862227	894	GO:0006508,GO:0004252,GO:0003824	proteolysis|serine-type endopeptidase activity|catalytic activity	-	-
BGIBMGA000386	0	0			405	GO:0006542,GO:0004356,GO:0006807	glutamine biosynthetic process|glutamate-ammonia ligase activity|nitrogen compound metabolic process	-	-
BGIBMGA000387	80.8534	40.3694	0.499291	0.213529	6288	GO:0005515,GO:0016020,GO:0007156,GO:0005509	protein binding|membrane|homophilic cell adhesion|calcium ion binding	-	-
BGIBMGA000388	1798.99	496.306	0.27588	0.0161949	4875	GO:0042302	structural constituent of cuticle	path:bmor04512	ECM-receptor interaction
BGIBMGA000389	0	0			468	-	-	-	-
BGIBMGA000390	168.445	96.174	0.570954	0.255208	4023	GO:0003824,GO:0004642,GO:0006189	catalytic activity|phosphoribosylformylglycinamidine synthase activity|'de novo' IMP biosynthetic process	path:bmor00230,path:bmor01100	Purine metabolism|Metabolic pathways
BGIBMGA000391	6.73778	10.686	1.58598	0.737708	2928	GO:0006544,GO:0004375,GO:0055114	glycine metabolic process|glycine dehydrogenase (decarboxylating) activity|oxidation-reduction process	path:bmor00260,path:bmor01100,path:bmor01200	Glycine, serine and threonine metabolism|Metabolic pathways|Carbon metabolism
BGIBMGA000392	34.5311	104.485	3.02583	0.0411409	975	-	-	-	-
BGIBMGA000393	49.6912	37.9947	0.764617	0.673195	1101	-	-	-	-
BGIBMGA000394	203.818	260.026	1.27578	0.612077	1071	GO:0000166	nucleotide binding	-	-
BGIBMGA000395	39.5845	66.4907	1.67972	0.364889	156	GO:0006412,GO:0005840,GO:0003735,GO:0005622	translation|ribosome|structural constituent of ribosome|intracellular	path:bmor03010	Ribosome
BGIBMGA000396	16.0022	0	0	0.0273182	246	-	-	-	-
BGIBMGA000397	56.4289	18.9973	0.33666	0.091203	687	GO:0005515	protein binding	-	-
BGIBMGA000398	189.5	186.411	0.983701	0.982606	1551	GO:0008152,GO:0008410	metabolic process|CoA-transferase activity	path:bmor00072,path:bmor00280,path:bmor00650	Synthesis and degradation of ketone bodies|Valine, leucine and isoleucine degradation|Butanoate metabolism
BGIBMGA000399	197.922	255.277	1.28978	0.596072	480	GO:0006412,GO:0019843,GO:0005840,GO:0003735,GO:0005622	translation|rRNA binding|ribosome|structural constituent of ribosome|intracellular	path:bmor03010	Ribosome
BGIBMGA000400	0	0			798	-	-	-	-
BGIBMGA000401	0	0			2364	GO:0005234,GO:0016020,GO:0004970,GO:0005216,GO:0004872,GO:0006811	extracellular-glutamate-gated ion channel activity|membrane|ionotropic glutamate receptor activity|ion channel activity|receptor activity|ion transport	-	-
BGIBMGA000402	58.9556	29.6833	0.503486	0.258006	2271	GO:0003993	acid phosphatase activity	-	-
BGIBMGA000403	29.4778	60.554	2.05422	0.226924	2250	GO:0005272,GO:0016020,GO:0006814	sodium channel activity|membrane|sodium ion transport	-	-
BGIBMGA000404	80.8534	172.163	2.12933	0.125091	1413	-	-	-	-
BGIBMGA000405	0	0			552	-	-	-	-
BGIBMGA000406	0.842223	3.562	4.22929	0.649126	885	GO:0005515	protein binding	-	-
BGIBMGA000407	43.7956	32.058	0.731992	0.637872	1002	-	-	-	-
BGIBMGA000408	489.332	634.036	1.29572	0.600931	1533	GO:0006468,GO:0004672,GO:0005524,GO:0004683,GO:0005516,GO:0016772,GO:0004674	protein phosphorylation|protein kinase activity|ATP binding|calmodulin-dependent protein kinase activity|calmodulin binding|transferase activity, transferring phosphorus-containing groups|protein serine/threonine kinase activity	path:bmor04310,path:bmor04745	Wnt signaling pathway|Phototransduction - fly
BGIBMGA000409	2.52667	3.562	1.40976	0.994713	327	-	-	-	-
BGIBMGA000410	51.3756	40.3694	0.785769	0.703124	1560	-	-	-	-
BGIBMGA000411	1.68445	4.74934	2.81952	0.669532	768	GO:0043565,GO:0006629,GO:0003824	sequence-specific DNA binding|lipid metabolic process|catalytic activity	-	-
BGIBMGA000412	147.389	179.287	1.21642	0.688802	876	GO:0003723	RNA binding	-	-
BGIBMGA000413	0	0			651	-	-	-	-
BGIBMGA000414	100.225	98.5487	0.983279	0.990698	1365	GO:0006355,GO:0005515,GO:0008270	regulation of transcription, DNA-templated|protein binding|zinc ion binding	-	-
BGIBMGA000415	38.7423	53.43	1.37911	0.59752	2982	-	-	-	-
BGIBMGA000416	19.3711	26.1213	1.34847	0.718638	585	-	-	-	-
BGIBMGA000417	0	2.37467	Inf	0.548328	2373	-	-	-	-
BGIBMGA000418	16.8445	16.6227	0.986833	1	933	-	-	-	-
BGIBMGA000419	26.9511	58.1794	2.1587	0.20387	972	GO:0055114,GO:0016491,GO:0006631,GO:0003857	oxidation-reduction process|oxidoreductase activity|fatty acid metabolic process|3-hydroxyacyl-CoA dehydrogenase activity	path:bmor00040,path:bmor01100	Pentose and glucuronate interconversions|Metabolic pathways
BGIBMGA000420	14.3178	13.0607	0.912199	0.987192	1455	GO:0006468,GO:0004672,GO:0005524,GO:0016772,GO:0004674	protein phosphorylation|protein kinase activity|ATP binding|transferase activity, transferring phosphorus-containing groups|protein serine/threonine kinase activity	-	-
BGIBMGA000421	64.009	322.955	5.04546	0.001184	2109	GO:0008061,GO:0005576,GO:0006030	chitin binding|extracellular region|chitin metabolic process	-	-
BGIBMGA000422	250.14	568.733	2.27366	0.0939547	1032	GO:0016021	integral component of membrane	-	-
BGIBMGA000423	8.42223	24.934	2.9605	0.213102	198	GO:0016832,GO:0005975,GO:0008270	aldehyde-lyase activity|carbohydrate metabolic process|zinc ion binding	-	-
BGIBMGA000424	30.32	51.0554	1.68388	0.399487	558	GO:0016021	integral component of membrane	-	-
BGIBMGA000425	285.514	334.828	1.17272	0.742432	933	GO:0016746,GO:0008152	transferase activity, transferring acyl groups|metabolic process	path:bmor00561,path:bmor00564,path:bmor01100	Glycerolipid metabolism|Glycerophospholipid metabolism|Metabolic pathways
BGIBMGA000426	1.68445	2.37467	1.40976	1	606	GO:0042302	structural constituent of cuticle	-	-
BGIBMGA000427	0	0			324	-	-	-	-
BGIBMGA000428	0	0			675	GO:0042302	structural constituent of cuticle	-	-
BGIBMGA000429	0	0			1281	GO:0042302	structural constituent of cuticle	-	-
BGIBMGA000430	2.52667	1.18733	0.469921	0.943078	669	GO:0042302	structural constituent of cuticle	-	-
BGIBMGA000431	0	0			180	GO:0042302	structural constituent of cuticle	-	-
BGIBMGA000432	0	0			180	GO:0042302	structural constituent of cuticle	-	-
BGIBMGA000433	0	0			648	GO:0042302	structural constituent of cuticle	-	-
BGIBMGA000434	0	0			345	GO:0042302	structural constituent of cuticle	-	-
BGIBMGA000435	0	0			330	GO:0042302	structural constituent of cuticle	-	-
BGIBMGA000436	0	0			375	GO:0042302	structural constituent of cuticle	-	-
BGIBMGA000437	0	2.37467	Inf	0.548328	771	GO:0042302	structural constituent of cuticle	-	-
BGIBMGA000438	130.545	1401.05	10.7324	1.72321e-05	633	GO:0042302	structural constituent of cuticle	-	-
BGIBMGA000439	2.52667	7.124	2.81952	0.553778	774	GO:0016020	membrane	-	-
BGIBMGA000440	180.236	230.343	1.27801	0.610228	723	GO:0006412,GO:0003735,GO:0005761,GO:0005840,GO:0005622	translation|structural constituent of ribosome|mitochondrial ribosome|ribosome|intracellular	-	-
BGIBMGA000441	1.68445	8.31134	4.93417	0.341307	462	-	-	-	-
BGIBMGA000442	39.5845	30.8707	0.779868	0.722835	2478	GO:0008146	sulfotransferase activity	-	-
BGIBMGA000443	0	0			171	-	-	-	-
BGIBMGA000444	185.289	263.588	1.42258	0.46143	2682	-	-	-	-
BGIBMGA000445	16.0022	11.8733	0.74198	0.797352	1173	GO:0003700,GO:0006355,GO:0043565	sequence-specific DNA binding transcription factor activity|regulation of transcription, DNA-templated|sequence-specific DNA binding	-	-
BGIBMGA000446	77.4845	53.43	0.689557	0.502652	1551	-	-	-	-
BGIBMGA000447	148.231	77.1767	0.520651	0.192888	2637	GO:0005524,GO:0000166,GO:0017111	ATP binding|nucleotide binding|nucleoside-triphosphatase activity	-	-
BGIBMGA000448	64.8512	16.6227	0.25632	0.0331087	1680	-	-	-	-
BGIBMGA000449	0	0			618	-	-	-	-
BGIBMGA000450	0	0			204	GO:0003700,GO:0008270,GO:0006355,GO:0043565	sequence-specific DNA binding transcription factor activity|zinc ion binding|regulation of transcription, DNA-templated|sequence-specific DNA binding	-	-
BGIBMGA000451	0	0			363	-	-	-	-
BGIBMGA000452	202.976	159.103	0.783851	0.616832	1158	GO:0005921	gap junction	-	-
BGIBMGA000453	5.89556	16.6227	2.81952	0.324372	243	-	-	-	-
BGIBMGA000454	0	0			3879	GO:0005515,GO:0007165,GO:0005622	protein binding|signal transduction|intracellular	-	-
BGIBMGA000455	0	0			366	-	-	-	-
BGIBMGA000456	2.52667	13.0607	5.16913	0.203969	4347	GO:0005515,GO:0006508,GO:0004252	protein binding|proteolysis|serine-type endopeptidase activity	-	-
BGIBMGA000457	0	0			1494	GO:0020037,GO:0006979,GO:0004601,GO:0055114	heme binding|response to oxidative stress|peroxidase activity|oxidation-reduction process	-	-
BGIBMGA000458	0	0			204	-	-	-	-
BGIBMGA000459	14.3178	21.372	1.49269	0.657271	1209	GO:0005515	protein binding	-	-
BGIBMGA000460	0	0			483	-	-	-	-
BGIBMGA000461	42.1112	56.992	1.35337	0.612534	1134	-	-	-	-
BGIBMGA000462	152.442	187.599	1.23062	0.67007	684	-	-	-	-
BGIBMGA000463	0	0			345	-	-	-	-
BGIBMGA000464	48.8489	79.5514	1.62852	0.373087	723	-	-	-	-
BGIBMGA000465	0	5.93667	Inf	0.202787	1920	-	-	-	-
BGIBMGA000466	0.842223	0	0	1	1383	GO:0016020,GO:0007156,GO:0005509	membrane|homophilic cell adhesion|calcium ion binding	-	-
BGIBMGA000467	10.1067	9.49867	0.939841	1	8391	GO:0016020,GO:0007156,GO:0005509,GO:0004930,GO:0007218,GO:0005576,GO:0005515	membrane|homophilic cell adhesion|calcium ion binding|G-protein coupled receptor activity|neuropeptide signaling pathway|extracellular region|protein binding	-	-
BGIBMGA000468	27.7934	58.1794	2.09328	0.221209	3357	GO:0016021	integral component of membrane	-	-
BGIBMGA000469	303.2	250.527	0.826277	0.694538	1059	-	-	-	-
BGIBMGA000470	5.89556	0	0	0.268671	1209	GO:0016787,GO:0008152,GO:0006520,GO:0004046,GO:0005737,GO:0006508,GO:0008237	hydrolase activity|metabolic process|cellular amino acid metabolic process|aminoacylase activity|cytoplasm|proteolysis|metallopeptidase activity	path:bmor00330,path:bmor01100,path:bmor01210,path:bmor01230	Arginine and proline metabolism|Metabolic pathways|2-Oxocarboxylic acid metabolism|Biosynthesis of amino acids
BGIBMGA000471	11.7911	18.9973	1.61116	0.617155	615	-	-	-	-
BGIBMGA000472	160.022	130.607	0.816178	0.683	1773	GO:0016887,GO:0005524	ATPase activity|ATP binding	-	-
BGIBMGA000473	64.8512	62.9287	0.970356	0.980262	3363	GO:0004527,GO:0005622,GO:0003676	exonuclease activity|intracellular|nucleic acid binding	-	-
BGIBMGA000474	238.349	224.406	0.941502	0.906993	1761	GO:0005525	GTP binding	path:bmor03008	Ribosome biogenesis in eukaryotes
BGIBMGA000475	3239.19	1486.54	0.458924	0.15511	1197	GO:0006457,GO:0005783,GO:0051082,GO:0005509	protein folding|endoplasmic reticulum|unfolded protein binding|calcium ion binding	path:bmor04141,path:bmor04145	Protein processing in endoplasmic reticulum|Phagosome
BGIBMGA000476	185.289	130.607	0.704881	0.472985	462	-	-	-	-
BGIBMGA000477	2.52667	5.93667	2.3496	0.67321	1092	GO:0005515	protein binding	-	-
BGIBMGA000478	0.842223	4.74934	5.63905	0.49568	1860	-	-	-	-
BGIBMGA000479	0	0			393	-	-	-	-
BGIBMGA000480	0	0			1185	-	-	-	-
BGIBMGA000481	119.596	131.794	1.102	0.852817	1785	GO:0045454	cell redox homeostasis	-	-
BGIBMGA000482	0	4.74934	Inf	0.281722	720	-	-	-	-
BGIBMGA000483	0.842223	1.18733	1.40976	1	1149	-	-	-	-
BGIBMGA000484	298.989	188.786	0.631414	0.338345	2262	GO:0030117,GO:0016192,GO:0006886	membrane coat|vesicle-mediated transport|intracellular protein transport	-	-
BGIBMGA000485	1.68445	8.31134	4.93417	0.341307	489	-	-	-	-
BGIBMGA000486	41.2689	60.554	1.4673	0.512108	2100	GO:0006355,GO:0005515,GO:0007165,GO:0004871	regulation of transcription, DNA-templated|protein binding|signal transduction|signal transducer activity	-	-
BGIBMGA000487	7.58001	21.372	2.81952	0.26535	300	-	-	-	-
BGIBMGA000488	21.8978	16.6227	0.759103	0.772043	720	-	-	-	-
BGIBMGA000489	0	0			1143	GO:0015991,GO:0015078,GO:0033179	ATP hydrolysis coupled proton transport|hydrogen ion transmembrane transporter activity|proton-transporting V-type ATPase, V0 domain	path:bmor00190,path:bmor01100,path:bmor04142,path:bmor04145	Oxidative phosphorylation|Metabolic pathways|Lysosome|Phagosome
BGIBMGA000490	0	0			324	-	-	-	-
BGIBMGA000491	0	0			1287	GO:0007155	cell adhesion	-	-
BGIBMGA000492	0	0			462	GO:0006468,GO:0004672,GO:0016772,GO:0005524	protein phosphorylation|protein kinase activity|transferase activity, transferring phosphorus-containing groups|ATP binding	-	-
BGIBMGA000493	96.8556	167.414	1.72849	0.263846	606	-	-	-	-
BGIBMGA000494	40.4267	37.9947	0.939841	0.953528	3165	-	-	-	-
BGIBMGA000495	0	0			213	-	-	-	-
BGIBMGA000496	5670.69	4080.87	0.719642	0.553309	1929	GO:0005215,GO:0016020,GO:0006810	transporter activity|membrane|transport	-	-
BGIBMGA000497	0	0			702	GO:0046983	protein dimerization activity	-	-
BGIBMGA000498	2.52667	1.18733	0.469921	0.943078	816	-	-	-	-
BGIBMGA000499	0	0			798	-	-	-	-
BGIBMGA000500	5.89556	0	0	0.268671	1149	-	-	-	-
BGIBMGA000501	0	0			168	-	-	-	-
BGIBMGA000502	8.42223	23.7467	2.81952	0.24196	564	GO:0005515	protein binding	-	-
BGIBMGA000503	104.436	103.298	0.989107	0.999499	1764	-	-	-	-
BGIBMGA000504	5.05334	3.562	0.704881	0.944442	1023	-	-	-	-
BGIBMGA000505	2.52667	4.74934	1.87968	0.81772	363	-	-	-	-
BGIBMGA000506	59.7978	71.24	1.19135	0.760883	381	GO:0016787	hydrolase activity	-	-
BGIBMGA000507	1.68445	0	0	0.773298	1098	-	-	-	-
BGIBMGA000508	0	0			2181	-	-	-	-
BGIBMGA000509	42.1112	18.9973	0.451124	0.248033	2667	-	-	-	-
BGIBMGA000510	5.05334	0	0	0.328669	402	GO:0005515	protein binding	-	-
BGIBMGA000511	163.391	188.786	1.15542	0.768793	768	GO:0016491,GO:0008152	oxidoreductase activity|metabolic process	path:bmor00280,path:bmor01100	Valine, leucine and isoleucine degradation|Metabolic pathways
BGIBMGA000512	8.42223	7.124	0.845857	0.978058	1842	GO:0005097,GO:0032313	Rab GTPase activator activity|regulation of Rab GTPase activity	-	-
BGIBMGA000513	3.36889	2.37467	0.704881	1	495	-	-	-	-
BGIBMGA000514	4.21112	0	0	0.401086	357	-	-	-	-
BGIBMGA000515	0	0			318	GO:0003676	nucleic acid binding	-	-
BGIBMGA000516	60.6401	77.1767	1.2727	0.663461	1419	GO:0003723	RNA binding	-	-
BGIBMGA000517	13.4756	15.4353	1.14543	0.937127	5439	GO:0005515	protein binding	-	-
BGIBMGA000518	75.8001	105.673	1.3941	0.520431	1338	GO:0003824,GO:0006470,GO:0004722	catalytic activity|protein dephosphorylation|protein serine/threonine phosphatase activity	-	-
BGIBMGA000519	44.6378	185.224	4.14949	0.00534217	327	-	-	-	-
BGIBMGA000520	9110.33	12166.6	1.33547	0.609042	930	-	-	-	-
BGIBMGA000521	55.5867	48.6807	0.875761	0.839457	1590	GO:0046872,GO:0006355	metal ion binding|regulation of transcription, DNA-templated	-	-
BGIBMGA000522	0	0			579	GO:0016772	transferase activity, transferring phosphorus-containing groups	-	-
BGIBMGA000523	0	0			489	GO:0005515	protein binding	-	-
BGIBMGA000524	0	0			630	GO:0005515	protein binding	path:bmor04745	Phototransduction - fly
BGIBMGA000525	0	0			183	-	-	-	-
BGIBMGA000526	4335.76	5156.59	1.18932	0.752728	780	GO:0003677,GO:0006355,GO:0003676	DNA binding|regulation of transcription, DNA-templated|nucleic acid binding	-	-
BGIBMGA000527	26.1089	42.744	1.63714	0.453074	858	GO:0016021,GO:0055085,GO:0022857	integral component of membrane|transmembrane transport|transmembrane transporter activity	-	-
BGIBMGA000528	1042.67	1075.72	1.0317	0.952193	4254	GO:0005515,GO:0003723	protein binding|RNA binding	-	-
BGIBMGA000529	768.95	484.432	0.629992	0.356139	2286	GO:0006508,GO:0004222	proteolysis|metalloendopeptidase activity	-	-
BGIBMGA000530	0	0			1086	GO:0016021	integral component of membrane	-	-
BGIBMGA000531	0	0			174	GO:0016021	integral component of membrane	-	-
BGIBMGA000532	224.874	151.979	0.675841	0.41658	5985	GO:0005515	protein binding	-	-
BGIBMGA000533	11.7911	14.248	1.20837	0.898036	438	-	-	-	-
BGIBMGA000534	0	0			219	-	-	-	-
BGIBMGA000535	2.52667	1.18733	0.469921	0.943078	1302	GO:0005622,GO:0007264,GO:0005085	intracellular|small GTPase mediated signal transduction|guanyl-nucleotide exchange factor activity	-	-
BGIBMGA000536	0	3.562	Inf	0.388749	1659	-	-	-	-
BGIBMGA000537	21.8978	30.8707	1.40976	0.649408	2850	GO:0046872	metal ion binding	-	-
BGIBMGA000538	5.89556	23.7467	4.02789	0.133953	1380	GO:0005432,GO:0016020,GO:0006816,GO:0016021,GO:0055085	calcium:sodium antiporter activity|membrane|calcium ion transport|integral component of membrane|transmembrane transport	-	-
BGIBMGA000539	10.9489	8.31134	0.759103	0.86941	1905	-	-	-	-
BGIBMGA000540	93.4868	28.496	0.304813	0.0361775	2685	GO:0005097,GO:0032313	Rab GTPase activator activity|regulation of Rab GTPase activity	-	-
BGIBMGA000541	83.3801	110.422	1.32432	0.584819	402	GO:0046872	metal ion binding	-	-
BGIBMGA000542	69.0623	89.05	1.28942	0.635241	1896	GO:0005524,GO:0000166,GO:0017111	ATP binding|nucleotide binding|nucleoside-triphosphatase activity	-	-
BGIBMGA000543	0	4.74934	Inf	0.281722	357	-	-	-	-
BGIBMGA000544	42.9534	122.295	2.84717	0.0460662	1689	GO:0005515	protein binding	-	-
BGIBMGA000545	256.036	345.514	1.34948	0.533261	2304	GO:0005515	protein binding	-	-
BGIBMGA000546	148.231	142.48	0.961201	0.946899	3666	-	-	-	-
BGIBMGA000547	0	0			228	GO:0016021,GO:0004930,GO:0007186,GO:0016020,GO:0004948	integral component of membrane|G-protein coupled receptor activity|G-protein coupled receptor signaling pathway|membrane|calcitonin receptor activity	-	-
BGIBMGA000548	10.9489	15.4353	1.40976	0.759204	1269	-	-	-	-
BGIBMGA000549	21.0556	27.3087	1.29698	0.75201	1320	GO:0006508,GO:0008236	proteolysis|serine-type peptidase activity	-	-
BGIBMGA000550	24.4245	29.6833	1.21531	0.8122	3537	-	-	-	-
BGIBMGA000551	19.3711	8.31134	0.429058	0.389731	366	-	-	-	-
BGIBMGA000552	27.7934	32.058	1.15344	0.864994	981	-	-	-	-
BGIBMGA000553	3443.01	3993	1.15974	0.786229	3990	GO:0020037,GO:0006979,GO:0004601,GO:0055114,GO:0005515	heme binding|response to oxidative stress|peroxidase activity|oxidation-reduction process|protein binding	-	-
BGIBMGA000554	31629.7	24565.9	0.776674	0.646883	1287	-	-	-	-
BGIBMGA000555	16.0022	11.8733	0.74198	0.797352	888	GO:0008270	zinc ion binding	-	-
BGIBMGA000556	1.68445	0	0	0.773298	501	-	-	-	-
BGIBMGA000557	0.842223	0	0	1	1239	-	-	-	-
BGIBMGA000558	7.58001	4.74934	0.626561	0.811606	2256	-	-	-	-
BGIBMGA000559	2215.89	2486.28	1.12202	0.831054	525	GO:0004807,GO:0008152	triose-phosphate isomerase activity|metabolic process	-	-
BGIBMGA000560	0.842223	8.31134	9.86833	0.224062	1782	GO:0006468,GO:0004672,GO:0005524,GO:0016772	protein phosphorylation|protein kinase activity|ATP binding|transferase activity, transferring phosphorus-containing groups	-	-
BGIBMGA000561	2.52667	8.31134	3.28944	0.454692	201	-	-	-	-
BGIBMGA000562	5.89556	4.74934	0.805578	0.990652	474	GO:0005515,GO:0051260	protein binding|protein homooligomerization	-	-
BGIBMGA000563	12.6333	17.81	1.40976	0.736403	1686	GO:0004511,GO:0055114,GO:0042423,GO:0005506,GO:0004497,GO:0009072	tyrosine 3-monooxygenase activity|oxidation-reduction process|catecholamine biosynthetic process|iron ion binding|monooxygenase activity|aromatic amino acid family metabolic process	path:bmor00350,path:bmor01100	Tyrosine metabolism|Metabolic pathways
BGIBMGA000564	103.593	79.5514	0.767919	0.614669	1602	GO:0016020,GO:0004571,GO:0005509	membrane|mannosyl-oligosaccharide 1,2-alpha-mannosidase activity|calcium ion binding	path:bmor00510,path:bmor01100,path:bmor04141	N-Glycan biosynthesis|Metabolic pathways|Protein processing in endoplasmic reticulum
BGIBMGA000565	53.9023	4.74934	0.0881101	0.00238461	792	GO:0016813,GO:0005737	hydrolase activity, acting on carbon-nitrogen (but not peptide) bonds, in linear amidines|cytoplasm	-	-
BGIBMGA000566	0	0			606	-	-	-	-
BGIBMGA000567	0	0			1503	GO:0005234,GO:0016020,GO:0004970	extracellular-glutamate-gated ion channel activity|membrane|ionotropic glutamate receptor activity	-	-
BGIBMGA000568	0.842223	0	0	1	1125	GO:0005230,GO:0016020,GO:0006810,GO:0006811,GO:0016021,GO:0005216,GO:0004890	extracellular ligand-gated ion channel activity|membrane|transport|ion transport|integral component of membrane|ion channel activity|GABA-A receptor activity	-	-
BGIBMGA000569	0	0			423	-	-	-	-
BGIBMGA000570	0.842223	0	0	1	1269	GO:0005515	protein binding	-	-
BGIBMGA000571	0	0			222	-	-	-	-
BGIBMGA000572	59.7978	58.1794	0.972934	0.986552	1296	GO:0006072,GO:0004370	glycerol-3-phosphate metabolic process|glycerol kinase activity	-	-
BGIBMGA000573	10.1067	8.31134	0.822361	0.937595	792	-	-	-	-
BGIBMGA000574	5.89556	2.37467	0.402789	0.676928	657	GO:0005515	protein binding	-	-
BGIBMGA000575	0	0			318	-	-	-	-
BGIBMGA000576	0	0			156	-	-	-	-
BGIBMGA000577	0	1.18733	Inf	0.862227	1623	GO:0005216,GO:0016020,GO:0006811,GO:0055085	ion channel activity|membrane|ion transport|transmembrane transport	-	-
BGIBMGA000578	7.58001	10.686	1.40976	0.817077	1857	GO:0016021,GO:0055085	integral component of membrane|transmembrane transport	-	-
BGIBMGA000579	18.5289	14.248	0.768961	0.807041	1161	-	-	-	-
BGIBMGA000580	1.68445	1.18733	0.704881	1	744	-	-	-	-
BGIBMGA000581	55.5867	47.4934	0.854401	0.805589	1608	-	-	-	-
BGIBMGA000582	28.6356	7.124	0.248782	0.114857	1647	-	-	-	-
BGIBMGA000583	4.21112	16.6227	3.94733	0.211008	915	GO:0009253,GO:0008745,GO:0008270	peptidoglycan catabolic process|N-acetylmuramoyl-L-alanine amidase activity|zinc ion binding	-	-
BGIBMGA000584	2.52667	3.562	1.40976	0.994713	1257	GO:0009253,GO:0008745,GO:0008270	peptidoglycan catabolic process|N-acetylmuramoyl-L-alanine amidase activity|zinc ion binding	-	-
BGIBMGA000585	0	0			915	GO:0009253,GO:0008745,GO:0008270	peptidoglycan catabolic process|N-acetylmuramoyl-L-alanine amidase activity|zinc ion binding	-	-
BGIBMGA000586	0	0			762	GO:0009253,GO:0008745,GO:0008270	peptidoglycan catabolic process|N-acetylmuramoyl-L-alanine amidase activity|zinc ion binding	-	-
BGIBMGA000587	1.68445	2.37467	1.40976	1	2898	GO:0007155,GO:0006468,GO:0004672,GO:0016772,GO:0004713,GO:0005524	cell adhesion|protein phosphorylation|protein kinase activity|transferase activity, transferring phosphorus-containing groups|protein tyrosine kinase activity|ATP binding	-	-
BGIBMGA000588	14.3178	27.3087	1.90732	0.418306	1149	-	-	-	-
BGIBMGA000589	12.6333	17.81	1.40976	0.736403	315	GO:0005515	protein binding	path:bmor04130	SNARE interactions in vesicular transport
BGIBMGA000590	133.071	83.1134	0.624578	0.350414	345	GO:0008083	growth factor activity	-	-
BGIBMGA000591	375.631	594.854	1.58361	0.349468	3246	GO:0005515	protein binding	-	-
BGIBMGA000592	350.365	558.047	1.59276	0.341694	1359	GO:0006508,GO:0004177,GO:0005622,GO:0030145,GO:0008235,GO:0005737,GO:0019538	proteolysis|aminopeptidase activity|intracellular|manganese ion binding|metalloexopeptidase activity|cytoplasm|protein metabolic process	path:bmor00330,path:bmor00480,path:bmor01100	Arginine and proline metabolism|Glutathione metabolism|Metabolic pathways
BGIBMGA000593	15.16	13.0607	0.861521	0.931633	1002	GO:0005515	protein binding	-	-
BGIBMGA000594	0	0			189	-	-	-	-
BGIBMGA000595	0	0			165	-	-	-	-
BGIBMGA000596	647.67	618.601	0.955118	0.930005	1437	GO:0000221,GO:0015991,GO:0046961	vacuolar proton-transporting V-type ATPase, V1 domain|ATP hydrolysis coupled proton transport|proton-transporting ATPase activity, rotational mechanism	path:bmor00190,path:bmor01100,path:bmor04142,path:bmor04145	Oxidative phosphorylation|Metabolic pathways|Lysosome|Phagosome
BGIBMGA000597	12.6333	14.248	1.12781	0.958102	630	-	-	-	-
BGIBMGA000598	0	0			219	-	-	-	-
BGIBMGA000599	98.5401	47.4934	0.48197	0.17402	1854	GO:0016772,GO:0006468,GO:0004672,GO:0005524	transferase activity, transferring phosphorus-containing groups|protein phosphorylation|protein kinase activity|ATP binding	-	-
BGIBMGA000600	56.4289	46.306	0.820608	0.750222	3606	GO:0005509,GO:0005515,GO:0006629,GO:0007165,GO:0004435,GO:0035556	calcium ion binding|protein binding|lipid metabolic process|signal transduction|phosphatidylinositol phospholipase C activity|intracellular signal transduction	path:bmor00562,path:bmor01100,path:bmor04070	Inositol phosphate metabolism|Metabolic pathways|Phosphatidylinositol signaling system
BGIBMGA000601	10.1067	15.4353	1.52724	0.696863	1434	GO:0016772,GO:0006468,GO:0004672,GO:0005524,GO:0004674,GO:0004675,GO:0016020,GO:0005024,GO:0004702,GO:0007178	transferase activity, transferring phosphorus-containing groups|protein phosphorylation|protein kinase activity|ATP binding|protein serine/threonine kinase activity|transmembrane receptor protein serine/threonine kinase activity|membrane|transforming growth factor beta-activated receptor activity|receptor signaling protein serine/threonine kinase activity|transmembrane receptor protein serine/thr…	-	-
BGIBMGA000602	484.278	226.781	0.468286	0.119672	4194	GO:0016020,GO:0006468,GO:0004714,GO:0005524,GO:0007169,GO:0004672,GO:0016772,GO:0004713	membrane|protein phosphorylation|transmembrane receptor protein tyrosine kinase activity|ATP binding|transmembrane receptor protein tyrosine kinase signaling pathway|protein kinase activity|transferase activity, transferring phosphorus-containing groups|protein tyrosine kinase activity	-	-
BGIBMGA000603	135.598	146.042	1.07702	0.887904	3342	GO:0000166	nucleotide binding	-	-
BGIBMGA000604	0	0			819	GO:0046872	metal ion binding	-	-
BGIBMGA000605	0	0			288	GO:0046872	metal ion binding	-	-
BGIBMGA000606	0	0			246	-	-	-	-
BGIBMGA000607	0	0			861	GO:0046872,GO:0045735	metal ion binding|nutrient reservoir activity	-	-
BGIBMGA000608	29.4778	11.8733	0.402789	0.261929	1077	-	-	-	-
BGIBMGA000609	0	0			294	-	-	-	-
BGIBMGA000610	0	0			1233	GO:0016772	transferase activity, transferring phosphorus-containing groups	-	-
BGIBMGA000611	0	0			189	-	-	-	-
BGIBMGA000612	43849.5	49603.3	1.13122	0.815566	1539	GO:0016459,GO:0003774	myosin complex|motor activity	-	-
BGIBMGA000613	48851.5	59694.4	1.22196	0.702341	1995	GO:0016459,GO:0003774	myosin complex|motor activity	-	-
BGIBMGA000614	297.305	377.572	1.26998	0.621106	1536	-	-	-	-
BGIBMGA000615	939.079	1032.98	1.09999	0.853222	3600	-	-	-	-
BGIBMGA000616	70.7467	49.868	0.704881	0.537473	435	-	-	-	-
BGIBMGA000617	16.8445	14.248	0.845857	0.90458	666	GO:0005515,GO:0016020,GO:0016192,GO:0005484,GO:0006886	protein binding|membrane|vesicle-mediated transport|SNAP receptor activity|intracellular protein transport	path:bmor04130,path:bmor04145	SNARE interactions in vesicular transport|Phagosome
BGIBMGA000618	96.0134	51.0554	0.531752	0.238445	201	GO:0006457	protein folding	-	-
BGIBMGA000619	863.279	486.807	0.563905	0.255581	447	GO:0006457,GO:0005509	protein folding|calcium ion binding	-	-
BGIBMGA000620	14.3178	13.0607	0.912199	0.987192	1545	GO:0016020,GO:0016798	membrane|hydrolase activity, acting on glycosyl bonds	path:bmor00531,path:bmor01100	Glycosaminoglycan degradation|Metabolic pathways
BGIBMGA000621	5.89556	16.6227	2.81952	0.324372	1209	GO:0009103	lipopolysaccharide biosynthetic process	-	-
BGIBMGA000622	39587.9	39207	0.990378	0.986846	14445	GO:0005515	protein binding	-	-
BGIBMGA000623	329.309	408.443	1.2403	0.657338	5733	GO:0005515	protein binding	-	-
BGIBMGA000624	41518.2	61749.7	1.48729	0.452645	6393	GO:0005515	protein binding	-	-
BGIBMGA000625	0	0			558	GO:0003824	catalytic activity	-	-
BGIBMGA000626	934.025	917.809	0.982638	0.975493	2130	GO:0006139,GO:0003676,GO:0008408,GO:0005622,GO:0006396,GO:0000176	nucleobase-containing compound metabolic process|nucleic acid binding|3'-5' exonuclease activity|intracellular|RNA processing|nuclear exosome (RNase complex)	-	-
BGIBMGA000627	149.916	112.797	0.752401	0.567202	600	GO:0005515,GO:0016881	protein binding|acid-amino acid ligase activity	path:bmor04120	Ubiquitin mediated proteolysis
BGIBMGA000628	204.66	161.477	0.789003	0.626368	1632	-	-	-	-
BGIBMGA000629	436.272	445.25	1.02058	0.969344	2331	GO:0003676,GO:0003677,GO:0006355	nucleic acid binding|DNA binding|regulation of transcription, DNA-templated	-	-
BGIBMGA000630	48.0067	11.8733	0.247327	0.0498501	1656	-	-	-	-
BGIBMGA000631	106.962	10.686	0.0999044	0.000254226	765	-	-	-	-
BGIBMGA000632	254.351	68.8654	0.270749	0.0086578	1356	GO:0005515	protein binding	-	-
BGIBMGA000633	0	0			342	-	-	-	-
BGIBMGA000634	5.89556	4.74934	0.805578	0.990652	315	-	-	-	-
BGIBMGA000635	15.16	0	0	0.0326995	537	GO:0003700,GO:0006355,GO:0043565	sequence-specific DNA binding transcription factor activity|regulation of transcription, DNA-templated|sequence-specific DNA binding	-	-
BGIBMGA000636	0	0			216	-	-	-	-
BGIBMGA000637	0	0			564	-	-	-	-
BGIBMGA000638	15.16	8.31134	0.548241	0.587754	1389	GO:0003700,GO:0006355,GO:0043565,GO:0003677,GO:0005634	sequence-specific DNA binding transcription factor activity|regulation of transcription, DNA-templated|sequence-specific DNA binding|DNA binding|nucleus	-	-
BGIBMGA000639	3.36889	4.74934	1.40976	0.9474	810	GO:0003700,GO:0006355,GO:0043565,GO:0003677,GO:0005634	sequence-specific DNA binding transcription factor activity|regulation of transcription, DNA-templated|sequence-specific DNA binding|DNA binding|nucleus	-	-
BGIBMGA000640	0	0			1326	GO:0020037,GO:0005506,GO:0016705,GO:0055114	heme binding|iron ion binding|oxidoreductase activity, acting on paired donors, with incorporation or reduction of molecular oxygen|oxidation-reduction process	-	-
BGIBMGA000641	0	0			810	GO:0016021,GO:0006811,GO:0005216,GO:0016020,GO:0004890,GO:0005230,GO:0006810	integral component of membrane|ion transport|ion channel activity|membrane|GABA-A receptor activity|extracellular ligand-gated ion channel activity|transport	-	-
BGIBMGA000642	2.52667	0	0	0.604621	1509	GO:0004510,GO:0055114,GO:0042427,GO:0016597,GO:0008152,GO:0005506,GO:0004497,GO:0009072	tryptophan 5-monooxygenase activity|oxidation-reduction process|serotonin biosynthetic process|amino acid binding|metabolic process|iron ion binding|monooxygenase activity|aromatic amino acid family metabolic process	path:bmor00380,path:bmor01100	Tryptophan metabolism|Metabolic pathways
BGIBMGA000643	210.556	87.8627	0.41729	0.0749622	1959	GO:0005515	protein binding	-	-
BGIBMGA000644	0	0			282	-	-	-	-
BGIBMGA000645	0.842223	5.93667	7.04881	0.37916	2202	GO:0005234,GO:0016020,GO:0004970,GO:0005216,GO:0004872,GO:0006811	extracellular-glutamate-gated ion channel activity|membrane|ionotropic glutamate receptor activity|ion channel activity|receptor activity|ion transport	-	-
BGIBMGA000646	41.2689	46.306	1.12206	0.872236	1161	GO:0006367,GO:0005669	transcription initiation from RNA polymerase II promoter|transcription factor TFIID complex	path:bmor03022	Basal transcription factors
BGIBMGA000647	556.709	288.522	0.518263	0.180166	1791	GO:0005509	calcium ion binding	-	-
BGIBMGA000648	11255.5	5139.97	0.456664	0.169445	1182	GO:0005975,GO:0004553,GO:0006032,GO:0004568	carbohydrate metabolic process|hydrolase activity, hydrolyzing O-glycosyl compounds|chitin catabolic process|chitinase activity	-	-
BGIBMGA000649	0	0			411	GO:0015986,GO:0000276,GO:0015078	ATP synthesis coupled proton transport|mitochondrial proton-transporting ATP synthase complex, coupling factor F(o)|hydrogen ion transmembrane transporter activity	path:bmor00190,path:bmor01100	Oxidative phosphorylation|Metabolic pathways
BGIBMGA000650	0	0			213	-	-	-	-
BGIBMGA000651	4.21112	0	0	0.401086	423	GO:0005515	protein binding	-	-
BGIBMGA000652	2.52667	5.93667	2.3496	0.67321	702	-	-	-	-
BGIBMGA000653	9.26445	0	0	0.12206	438	-	-	-	-
BGIBMGA000654	7.58001	9.49867	1.25312	0.917033	1263	-	-	-	-
BGIBMGA000655	0	0			783	-	-	-	-
BGIBMGA000656	0	0			258	-	-	-	-
BGIBMGA000657	2.52667	0	0	0.604621	1986	GO:0005515,GO:0007165,GO:0004871	protein binding|signal transduction|signal transducer activity	-	-
BGIBMGA000658	0	0			540	-	-	-	-
BGIBMGA000659	63.1667	43.9314	0.695483	0.534353	1299	-	-	path:bmor04146	Peroxisome
BGIBMGA000660	26.1089	41.5567	1.59167	0.483505	486	-	-	-	-
BGIBMGA000661	137.282	89.05	0.648663	0.388186	1899	GO:0045454,GO:0016853	cell redox homeostasis|isomerase activity	-	-
BGIBMGA000662	3907.07	5141.16	1.31586	0.618209	1401	-	-	-	-
BGIBMGA000663	20.2134	24.934	1.23354	0.815376	387	-	-	-	-
BGIBMGA000664	174.34	174.538	1.00114	1	531	-	-	-	-
BGIBMGA000665	0	0			618	-	-	-	-
BGIBMGA000666	0	0			792	-	-	-	-
BGIBMGA000667	544.918	451.187	0.82799	0.70359	396	GO:0005179,GO:0005576	hormone activity|extracellular region	path:bmor04068,path:bmor04140,path:bmor04150	FoxO signaling pathway|Regulation of autophagy|mTOR signaling pathway
BGIBMGA000668	25.2667	54.6174	2.16163	0.211979	315	-	-	-	-
BGIBMGA000669	4.21112	5.93667	1.40976	0.911418	1935	GO:0005515	protein binding	path:bmor04630	Jak-STAT signaling pathway
BGIBMGA000670	0	0			909	GO:0005634,GO:0003700,GO:0008270,GO:0006355,GO:0043565,GO:0003677,GO:0008434	nucleus|sequence-specific DNA binding transcription factor activity|zinc ion binding|regulation of transcription, DNA-templated|sequence-specific DNA binding|DNA binding|calcitriol receptor activity	-	-
BGIBMGA000671	1.68445	0	0	0.773298	852	-	-	-	-
BGIBMGA000672	840.539	1518.6	1.8067	0.259036	1398	GO:0046912,GO:0044262,GO:0004108	transferase activity, transferring acyl groups, acyl groups converted into alkyl on transfer|cellular carbohydrate metabolic process|citrate (Si)-synthase activity	path:bmor00020,path:bmor00630,path:bmor01100,path:bmor01200,path:bmor01210,path:bmor01230	Citrate cycle (TCA cycle)|Glyoxylate and dicarboxylate metabolism|Metabolic pathways|Carbon metabolism|2-Oxocarboxylic acid metabolism|Biosynthesis of amino acids
BGIBMGA000673	4.21112	0	0	0.401086	441	GO:0009253,GO:0008745,GO:0008270	peptidoglycan catabolic process|N-acetylmuramoyl-L-alanine amidase activity|zinc ion binding	-	-
BGIBMGA000674	0	0			954	GO:0005272,GO:0016020,GO:0006814	sodium channel activity|membrane|sodium ion transport	-	-
BGIBMGA000675	0	0			1269	GO:0016021,GO:0055085	integral component of membrane|transmembrane transport	-	-
BGIBMGA000676	0	0			180	-	-	-	-
BGIBMGA000677	0	0			435	-	-	-	-
BGIBMGA000678	0	0			1236	-	-	-	-
BGIBMGA000679	94.329	93.7994	0.994386	1	495	GO:0005515,GO:0016853	protein binding|isomerase activity	-	-
BGIBMGA000680	998.877	1633.77	1.63561	0.350803	1269	GO:0006542,GO:0004356,GO:0006807	glutamine biosynthetic process|glutamate-ammonia ligase activity|nitrogen compound metabolic process	-	-
BGIBMGA000681	14.3178	55.8047	3.89758	0.0381698	1470	-	-	-	-
BGIBMGA000682	17.6867	11.8733	0.671315	0.700198	456	GO:0005525,GO:0007264,GO:0015031,GO:0005622	GTP binding|small GTPase mediated signal transduction|protein transport|intracellular	-	-
BGIBMGA000683	2482.87	2044.59	0.823477	0.721141	1104	GO:0005515	protein binding	-	-
BGIBMGA000684	15.16	5.93667	0.391601	0.407002	1692	GO:0005515	protein binding	-	-
BGIBMGA000685	32.8467	22.5593	0.686807	0.613692	573	-	-	-	-
BGIBMGA000686	78.3267	147.229	1.87968	0.204851	1590	-	-	-	-
BGIBMGA000687	0	0			963	GO:0005215,GO:0016020,GO:0006810,GO:0055085	transporter activity|membrane|transport|transmembrane transport	-	-
BGIBMGA000688	0	0			1284	GO:0016021,GO:0055085	integral component of membrane|transmembrane transport	-	-
BGIBMGA000689	95.1712	73.6147	0.773498	0.630129	2469	GO:0016020,GO:0004571,GO:0005509	membrane|mannosyl-oligosaccharide 1,2-alpha-mannosidase activity|calcium ion binding	path:bmor04141	Protein processing in endoplasmic reticulum
BGIBMGA000690	0	0			1860	GO:0005515	protein binding	-	-
BGIBMGA000691	342.785	83.1134	0.242465	0.00425315	3774	-	-	-	-
BGIBMGA000692	9.26445	8.31134	0.897121	1	8307	GO:0006355,GO:0046914,GO:0046983,GO:0000166,GO:0017111,GO:0016887,GO:0005524	regulation of transcription, DNA-templated|transition metal ion binding|protein dimerization activity|nucleotide binding|nucleoside-triphosphatase activity|ATPase activity|ATP binding	-	-
BGIBMGA000693	20.2134	70.0527	3.46566	0.0394265	3093	GO:0007018,GO:0003777,GO:0030286	microtubule-based movement|microtubule motor activity|dynein complex	-	-
BGIBMGA000694	299.831	362.137	1.2078	0.696713	417	GO:0006457,GO:0016272,GO:0051082	protein folding|prefoldin complex|unfolded protein binding	-	-
BGIBMGA000695	96.0134	59.3667	0.618317	0.365477	789	-	-	-	-
BGIBMGA000696	10.9489	14.248	1.30132	0.835914	1731	GO:0005622,GO:0007264,GO:0005085	intracellular|small GTPase mediated signal transduction|guanyl-nucleotide exchange factor activity	-	-
BGIBMGA000697	0	0			1020	GO:0016021,GO:0004930,GO:0007186	integral component of membrane|G-protein coupled receptor activity|G-protein coupled receptor signaling pathway	-	-
BGIBMGA000698	104.436	72.4274	0.693512	0.483119	4839	GO:0005509,GO:0030246,GO:0003824	calcium ion binding|carbohydrate binding|catalytic activity	-	-
BGIBMGA000699	47.1645	62.9287	1.33424	0.619755	3072	GO:0007165	signal transduction	-	-
BGIBMGA000700	0	0			612	-	-	-	-
BGIBMGA000701	178.551	341.952	1.91515	0.175636	1524	GO:0004096,GO:0020037,GO:0055114	catalase activity|heme binding|oxidation-reduction process	path:bmor00380,path:bmor00630,path:bmor04068,path:bmor04146	Tryptophan metabolism|Glyoxylate and dicarboxylate metabolism|FoxO signaling pathway|Peroxisome
BGIBMGA000702	0	0			588	GO:0005515,GO:0008270,GO:0035556	protein binding|zinc ion binding|intracellular signal transduction	-	-
BGIBMGA000703	348.68	484.432	1.38933	0.499593	1365	-	-	path:bmor00310	Lysine degradation
BGIBMGA000704	282.987	404.881	1.43074	0.458251	816	GO:0016491,GO:0016706,GO:0055114,GO:0005783,GO:0008475,GO:0005506,GO:0016705,GO:0031418	oxidoreductase activity|oxidoreductase activity, acting on paired donors, with incorporation or reduction of molecular oxygen, 2-oxoglutarate as one donor, and incorporation of one atom each of oxygen into both donors|oxidation-reduction process|endoplasmic reticulum|procollagen-lysine 5-dioxygenase activity|iron ion binding|oxidoreductase activity, acting on paired donors, with incorporation or …	-	-
BGIBMGA000705	0	1.18733	Inf	0.862227	3186	GO:0016020,GO:0015269,GO:0006813	membrane|calcium-activated potassium channel activity|potassium ion transport	-	-
BGIBMGA000706	0	0			300	-	-	-	-
BGIBMGA000707	0	0			261	-	-	-	-
BGIBMGA000708	14.3178	8.31134	0.58049	0.636702	1464	-	-	-	-
BGIBMGA000709	0	0			468	GO:0005509	calcium ion binding	-	-
BGIBMGA000710	110.331	119.921	1.08692	0.877456	747	GO:0005198	structural molecule activity	-	-
BGIBMGA000711	3.36889	0	0	0.489229	1266	GO:0005515	protein binding	-	-
BGIBMGA000712	0	0			2376	-	-	-	-
BGIBMGA000713	0	0			447	-	-	-	-
BGIBMGA000714	37.0578	85.488	2.30688	0.129805	1395	-	-	-	-
BGIBMGA000715	468.276	506.992	1.08268	0.873072	1275	GO:0003995,GO:0055114,GO:0016627,GO:0008152	acyl-CoA dehydrogenase activity|oxidation-reduction process|oxidoreductase activity, acting on the CH-CH group of donors|metabolic process	-	-
BGIBMGA000716	64.009	130.607	2.04044	0.159904	1629	GO:0005634,GO:0003700,GO:0008270,GO:0006355,GO:0043565,GO:0003707,GO:0043401,GO:0003677,GO:0008434	nucleus|sequence-specific DNA binding transcription factor activity|zinc ion binding|regulation of transcription, DNA-templated|sequence-specific DNA binding|steroid hormone receptor activity|steroid hormone mediated signaling pathway|DNA binding|calcitriol receptor activity	-	-
BGIBMGA000717	0	2.37467	Inf	0.548328	1494	-	-	-	-
BGIBMGA000718	0	0			249	-	-	-	-
BGIBMGA000719	6.73778	4.74934	0.704881	0.897123	1383	-	-	path:bmor04141	Protein processing in endoplasmic reticulum
BGIBMGA000720	1.68445	0	0	0.773298	471	-	-	-	-
BGIBMGA000721	0.842223	1.18733	1.40976	1	2145	GO:0016208,GO:0019427,GO:0003987,GO:0003824,GO:0008152	AMP binding|acetyl-CoA biosynthetic process from acetate|acetate-CoA ligase activity|catalytic activity|metabolic process	-	-
BGIBMGA000722	122.965	103.298	0.840064	0.736043	774	GO:0016020	membrane	-	-
BGIBMGA000723	71.589	89.05	1.24391	0.685205	942	GO:0015035,GO:0009055,GO:0045454	protein disulfide oxidoreductase activity|electron carrier activity|cell redox homeostasis	path:bmor00590,path:bmor01100	Arachidonic acid metabolism|Metabolic pathways
BGIBMGA000724	18.5289	32.058	1.73016	0.458128	3777	GO:0016887,GO:0005524,GO:0016021,GO:0006810,GO:0042626,GO:0055085,GO:0005215,GO:0016020,GO:0000166,GO:0017111	ATPase activity|ATP binding|integral component of membrane|transport|ATPase activity, coupled to transmembrane movement of substances|transmembrane transport|transporter activity|membrane|nucleotide binding|nucleoside-triphosphatase activity	path:bmor02010	ABC transporters
BGIBMGA000725	0	0			3450	GO:0005524,GO:0016021,GO:0006810,GO:0042626,GO:0055085,GO:0016887,GO:0000166,GO:0017111	ATP binding|integral component of membrane|transport|ATPase activity, coupled to transmembrane movement of substances|transmembrane transport|ATPase activity|nucleotide binding|nucleoside-triphosphatase activity	-	-
BGIBMGA000726	10.1067	7.124	0.704881	0.830387	795	-	-	-	-
BGIBMGA000727	21.0556	10.686	0.507514	0.464824	1116	GO:0005515,GO:0008270,GO:0006508,GO:0004176	protein binding|zinc ion binding|proteolysis|ATP-dependent peptidase activity	-	-
BGIBMGA000728	10.9489	9.49867	0.867546	0.969107	840	GO:0008270	zinc ion binding	-	-
BGIBMGA000729	0	0			519	-	-	-	-
BGIBMGA000730	0	0			123	-	-	-	-
BGIBMGA000731	19.3711	20.1847	1.042	1	2328	GO:0006511	ubiquitin-dependent protein catabolic process	-	-
BGIBMGA000732	0	0			633	GO:0008121,GO:0055114,GO:0016020	ubiquinol-cytochrome-c reductase activity|oxidation-reduction process|membrane	path:bmor00190,path:bmor01100	Oxidative phosphorylation|Metabolic pathways
BGIBMGA000733	14.3178	26.1213	1.8244	0.459012	1770	-	-	-	-
BGIBMGA000734	0	0			342	-	-	-	-
BGIBMGA000735	0	0			882	-	-	-	-
BGIBMGA000736	1027.51	1237.2	1.20408	0.720783	300	-	-	-	-
BGIBMGA000737	1831.84	2534.96	1.38384	0.54768	585	-	-	-	-
BGIBMGA000738	63.1667	62.9287	0.996232	1	588	-	-	-	-
BGIBMGA000739	0	0			513	-	-	-	-
BGIBMGA000740	0	0			261	-	-	-	-
BGIBMGA000741	101.067	220.844	2.18513	0.106704	474	-	-	-	-
BGIBMGA000742	56.4289	47.4934	0.841649	0.784088	1641	GO:0005515	protein binding	-	-
BGIBMGA000743	188.658	233.905	1.23984	0.655566	1272	-	-	-	-
BGIBMGA000744	42.1112	47.4934	1.12781	0.86371	687	-	-	-	-
BGIBMGA000745	29.4778	23.7467	0.805578	0.793959	816	-	-	-	-
BGIBMGA000746	2.52667	0	0	0.604621	1314	-	-	-	-
BGIBMGA000747	0	0			219	-	-	-	-
BGIBMGA000748	0	0			1515	GO:0005215,GO:0016020,GO:0006810	transporter activity|membrane|transport	-	-
BGIBMGA000749	0	0			315	-	-	-	-
BGIBMGA000750	0	0			294	-	-	-	-
BGIBMGA000751	0.842223	0	0	1	195	-	-	-	-
BGIBMGA000752	27.7934	34.4327	1.23888	0.77433	1134	-	-	path:bmor00900	Terpenoid backbone biosynthesis
BGIBMGA000753	151.6	150.791	0.994665	1	2979	-	-	-	-
BGIBMGA000754	24.4245	28.496	1.1667	0.862162	1002	-	-	-	-
BGIBMGA000755	2.52667	2.37467	0.939841	1	693	-	-	-	-
BGIBMGA000756	17.6867	14.248	0.805578	0.854801	753	GO:0003723	RNA binding	-	-
BGIBMGA000757	111.173	105.673	0.950521	0.934006	3018	GO:0003723,GO:0005515,GO:0006396,GO:0005622	RNA binding|protein binding|RNA processing|intracellular	-	-
BGIBMGA000758	125.491	132.981	1.05969	0.916368	648	GO:0008168,GO:0003676,GO:0032259	methyltransferase activity|nucleic acid binding|methylation	-	-
BGIBMGA000759	1737.51	2945.78	1.6954	0.331521	231	-	-	-	-
BGIBMGA000760	99.3823	74.802	0.752669	0.590323	3576	GO:0036094,GO:0003677,GO:0003899,GO:0006351	small molecule binding|DNA binding|DNA-directed RNA polymerase activity|transcription, DNA-templated	path:bmor00230,path:bmor00240,path:bmor01100,path:bmor03020	Purine metabolism|Pyrimidine metabolism|Metabolic pathways|RNA polymerase
BGIBMGA000761	0	0			846	-	-	-	-
BGIBMGA000762	0	0			339	GO:0003700,GO:0006355,GO:0043565,GO:0003677	sequence-specific DNA binding transcription factor activity|regulation of transcription, DNA-templated|sequence-specific DNA binding|DNA binding	-	-
BGIBMGA000763	0	0			318	-	-	-	-
BGIBMGA000764	0	0			150	-	-	-	-
BGIBMGA000765	46.3223	51.0554	1.10218	0.890772	2325	GO:0005525,GO:0003924	GTP binding|GTPase activity	-	-
BGIBMGA000766	29.4778	27.3087	0.926415	0.953058	5073	-	-	-	-
BGIBMGA000767	459.854	445.25	0.968243	0.951832	1695	GO:0005525,GO:0003924	GTP binding|GTPase activity	-	-
BGIBMGA000768	271.196	308.707	1.13832	0.789935	2937	-	-	-	-
BGIBMGA000769	80.0112	80.7387	1.00909	1	1440	GO:0016021,GO:0055085,GO:0005215,GO:0016020,GO:0006810	integral component of membrane|transmembrane transport|transporter activity|membrane|transport	-	-
BGIBMGA000770	80.0112	79.5514	0.994253	1	2187	GO:0005515,GO:0006468,GO:0004672,GO:0016772,GO:0005524,GO:0006508,GO:0004181,GO:0008270	protein binding|protein phosphorylation|protein kinase activity|transferase activity, transferring phosphorus-containing groups|ATP binding|proteolysis|metallocarboxypeptidase activity|zinc ion binding	-	-
BGIBMGA000771	58.1134	35.62	0.61294	0.414769	681	-	-	-	-
BGIBMGA000772	9.26445	5.93667	0.640801	0.785647	1704	-	-	-	-
BGIBMGA000773	0	2.37467	Inf	0.548328	1512	-	-	-	-
BGIBMGA000774	0.842223	0	0	1	1701	-	-	-	-
BGIBMGA000775	0.842223	0	0	1	1683	-	-	-	-
BGIBMGA000776	0	3.562	Inf	0.388749	1719	-	-	-	-
BGIBMGA000777	2.52667	1.18733	0.469921	0.943078	3195	-	-	path:bmor00100,path:bmor00561,path:bmor01100	Steroid biosynthesis|Glycerolipid metabolism|Metabolic pathways
BGIBMGA000778	120.438	132.981	1.10415	0.849443	1188	-	-	path:bmor03013,path:bmor03015	RNA transport|mRNA surveillance pathway
BGIBMGA000779	55.5867	75.9894	1.36704	0.571555	1983	GO:0035556,GO:0006468,GO:0004672,GO:0005524,GO:0004674,GO:0016772	intracellular signal transduction|protein phosphorylation|protein kinase activity|ATP binding|protein serine/threonine kinase activity|transferase activity, transferring phosphorus-containing groups	-	-
BGIBMGA000780	0	0			162	-	-	-	-
BGIBMGA000781	0	0			459	-	-	-	-
BGIBMGA000782	0	0			813	-	-	-	-
BGIBMGA000783	69.9045	71.24	1.0191	0.992519	2991	GO:0005509,GO:0016020,GO:0007154,GO:0005515,GO:0016021,GO:0007219,GO:0007275	calcium ion binding|membrane|cell communication|protein binding|integral component of membrane|Notch signaling pathway|multicellular organismal development	-	-
BGIBMGA000784	0	0			585	-	-	-	-
BGIBMGA000785	0	0			534	-	-	-	-
BGIBMGA000786	59.7978	49.868	0.833944	0.767226	555	GO:0005525,GO:0005622,GO:0006886,GO:0007264,GO:0015031	GTP binding|intracellular|intracellular protein transport|small GTPase mediated signal transduction|protein transport	-	-
BGIBMGA000787	6.73778	8.31134	1.23354	0.944449	600	GO:0003677,GO:0006355	DNA binding|regulation of transcription, DNA-templated	-	-
BGIBMGA000788	10.1067	16.6227	1.64472	0.627883	642	GO:0005375,GO:0016021,GO:0035434	copper ion transmembrane transporter activity|integral component of membrane|copper ion transmembrane transport	-	-
BGIBMGA000789	0	0			288	-	-	-	-
BGIBMGA000790	36.2156	4.74934	0.131141	0.0214058	519	GO:0035556	intracellular signal transduction	-	-
BGIBMGA000791	16.0022	3.562	0.222594	0.207743	1884	GO:0035556,GO:0006468,GO:0004672,GO:0005524,GO:0016772,GO:0004674	intracellular signal transduction|protein phosphorylation|protein kinase activity|ATP binding|transferase activity, transferring phosphorus-containing groups|protein serine/threonine kinase activity	-	-
BGIBMGA000792	5.89556	8.31134	1.40976	0.857211	3855	GO:0046872,GO:0005634,GO:0008270	metal ion binding|nucleus|zinc ion binding	-	-
BGIBMGA000793	229.085	208.971	0.912199	0.854586	1119	-	-	-	-
BGIBMGA000794	4.21112	0	0	0.401086	279	-	-	-	-
BGIBMGA000795	5.05334	7.124	1.40976	0.882038	240	-	-	-	-
BGIBMGA000796	6.73778	7.124	1.05732	1	474	GO:0003723	RNA binding	-	-
BGIBMGA000797	1.68445	0	0	0.773298	501	-	-	-	-
BGIBMGA000798	16.0022	5.93667	0.37099	0.369721	450	GO:0003723	RNA binding	-	-
BGIBMGA000799	10.1067	3.562	0.35244	0.47381	1407	-	-	-	-
BGIBMGA000800	81.6956	79.5514	0.973753	0.979557	429	GO:0006810,GO:0030117,GO:0016192,GO:0006886	transport|membrane coat|vesicle-mediated transport|intracellular protein transport	path:bmor04144	Endocytosis
BGIBMGA000801	126.333	123.483	0.977435	0.977058	870	GO:0005515	protein binding	-	-
BGIBMGA000802	190.342	212.533	1.11658	0.822841	1587	GO:0005525,GO:0003924	GTP binding|GTPase activity	-	-
BGIBMGA000803	229.085	281.398	1.22836	0.669234	642	-	-	-	-
BGIBMGA000804	72.4312	130.607	1.80318	0.242269	210	GO:0015986,GO:0000276,GO:0015078	ATP synthesis coupled proton transport|mitochondrial proton-transporting ATP synthase complex, coupling factor F(o)|hydrogen ion transmembrane transporter activity	-	-
BGIBMGA000805	0	0			228	-	-	-	-
BGIBMGA000806	1078.05	935.619	0.867885	0.785478	2262	GO:0019239,GO:0006188,GO:0003876	deaminase activity|IMP biosynthetic process|AMP deaminase activity	-	-
BGIBMGA000807	0.842223	5.93667	7.04881	0.37916	1989	GO:0006188,GO:0003876,GO:0019239	IMP biosynthetic process|AMP deaminase activity|deaminase activity	-	-
BGIBMGA000808	150.758	170.976	1.13411	0.800549	969	GO:0004527,GO:0005622,GO:0003676	exonuclease activity|intracellular|nucleic acid binding	path:bmor03008,path:bmor03018	Ribosome biogenesis in eukaryotes|RNA degradation
BGIBMGA000809	152.442	117.546	0.771085	0.60095	1884	-	-	-	-
BGIBMGA000810	13.4756	10.686	0.792991	0.875009	198	-	-	-	-
BGIBMGA000811	0	0			180	-	-	-	-
BGIBMGA000812	28.6356	24.934	0.870735	0.883379	1974	GO:0005515	protein binding	path:bmor04391	Hippo signaling pathway - fly
BGIBMGA000813	76.6423	96.174	1.25484	0.668032	954	GO:0016491,GO:0008152	oxidoreductase activity|metabolic process	-	-
BGIBMGA000814	13.4756	22.5593	1.67409	0.553633	3048	GO:0005515,GO:0008270	protein binding|zinc ion binding	-	-
BGIBMGA000815	5.05334	0	0	0.328669	999	GO:0005515,GO:0008270	protein binding|zinc ion binding	-	-
BGIBMGA000816	22.74	9.49867	0.417707	0.337812	2187	GO:0008017,GO:0007018,GO:0005524,GO:0003777,GO:0005515,GO:0030246	microtubule binding|microtubule-based movement|ATP binding|microtubule motor activity|protein binding|carbohydrate binding	-	-
BGIBMGA000817	12.6333	4.74934	0.375937	0.436982	1932	GO:0035091	phosphatidylinositol binding	-	-
BGIBMGA000818	32.8467	80.7387	2.45805	0.109544	606	GO:0008080	N-acetyltransferase activity	-	-
BGIBMGA000819	795.059	952.242	1.1977	0.723614	639	GO:0003824,GO:0050662,GO:0044237	catalytic activity|coenzyme binding|cellular metabolic process	-	-
BGIBMGA000820	0	0			534	-	-	-	-
BGIBMGA000821	2.52667	0	0	0.604621	774	-	-	-	-
BGIBMGA000822	0	9.49867	Inf	0.0774257	237	-	-	-	-
BGIBMGA000823	0	0			1230	-	-	path:bmor00900	Terpenoid backbone biosynthesis
BGIBMGA000824	0	0			636	-	-	-	-
BGIBMGA000825	26.1089	24.934	0.955	0.995243	1179	-	-	path:bmor00564	Glycerophospholipid metabolism
BGIBMGA000826	244.245	91.4247	0.374316	0.0445812	2568	GO:0005576,GO:0008199,GO:0006826,GO:0006879	extracellular region|ferric iron binding|iron ion transport|cellular iron ion homeostasis	-	-
BGIBMGA000827	10.1067	4.74934	0.469921	0.597469	1266	-	-	path:bmor00260,path:bmor00561,path:bmor00630,path:bmor01100	Glycine, serine and threonine metabolism|Glycerolipid metabolism|Glyoxylate and dicarboxylate metabolism|Metabolic pathways
BGIBMGA000828	68.2201	75.9894	1.11389	0.855427	2400	GO:0005524,GO:0003677,GO:0006260,GO:0005634,GO:0003678,GO:0006270,GO:0042555	ATP binding|DNA binding|DNA replication|nucleus|DNA helicase activity|DNA replication initiation|MCM complex	path:bmor03030	DNA replication
BGIBMGA000829	529.758	641.16	1.21029	0.700962	3657	GO:0005634,GO:0003676	nucleus|nucleic acid binding	path:bmor03040	Spliceosome
BGIBMGA000830	27.7934	26.1213	0.939841	0.973406	423	-	-	-	-
BGIBMGA000831	0	0			168	-	-	-	-
BGIBMGA000832	10.1067	3.562	0.35244	0.47381	555	GO:0006468,GO:0004672,GO:0016772,GO:0005524	protein phosphorylation|protein kinase activity|transferase activity, transferring phosphorus-containing groups|ATP binding	-	-
BGIBMGA000833	0	0			900	-	-	-	-
BGIBMGA000834	8.42223	10.686	1.26879	0.893134	1056	GO:0046872,GO:0005634,GO:0008270	metal ion binding|nucleus|zinc ion binding	-	-
BGIBMGA000835	0	0			312	-	-	-	-
BGIBMGA000836	3.36889	1.18733	0.35244	0.793807	1161	-	-	-	-
BGIBMGA000837	0	0			1638	-	-	-	-
BGIBMGA000838	0	0			657	GO:0003700,GO:0006355,GO:0043565	sequence-specific DNA binding transcription factor activity|regulation of transcription, DNA-templated|sequence-specific DNA binding	-	-
BGIBMGA000839	263.616	242.216	0.918822	0.865819	2241	GO:0005515,GO:0005856,GO:0030833	protein binding|cytoskeleton|regulation of actin filament polymerization	path:bmor03008	Ribosome biogenesis in eukaryotes
BGIBMGA000840	91.8023	572.295	6.23399	0.000323267	822	GO:0006508,GO:0004252,GO:0003824	proteolysis|serine-type endopeptidase activity|catalytic activity	-	-
BGIBMGA000841	0	0			819	GO:0006508,GO:0004252,GO:0003824	proteolysis|serine-type endopeptidase activity|catalytic activity	-	-
BGIBMGA000842	264.458	52.2427	0.197546	0.00140923	648	GO:0016021	integral component of membrane	path:bmor00062	Fatty acid elongation
BGIBMGA000843	0	0			1257	GO:0005230,GO:0016020,GO:0006810,GO:0016021,GO:0006811	extracellular ligand-gated ion channel activity|membrane|transport|integral component of membrane|ion transport	-	-
BGIBMGA000844	2.52667	92.612	36.6538	2.03551e-06	1512	-	-	-	-
BGIBMGA000845	298.147	280.211	0.939841	0.90311	645	-	-	-	-
BGIBMGA000846	42.1112	23.7467	0.563905	0.395134	3600	GO:0035091,GO:0003824,GO:0008152	phosphatidylinositol binding|catalytic activity|metabolic process	path:bmor00564,path:bmor00565,path:bmor01100,path:bmor04144	Glycerophospholipid metabolism|Ether lipid metabolism|Metabolic pathways|Endocytosis
BGIBMGA000847	0	0			315	-	-	-	-
BGIBMGA000848	15.16	35.62	2.3496	0.239943	3393	GO:0046872	metal ion binding	-	-
BGIBMGA000849	0.842223	4.74934	5.63905	0.49568	1572	GO:0005515	protein binding	-	-
BGIBMGA000850	0	2.37467	Inf	0.548328	1302	GO:0005515	protein binding	-	-
BGIBMGA000851	34.5311	56.992	1.65045	0.401292	1098	GO:0006418,GO:0000166,GO:0005524,GO:0004812,GO:0006420,GO:0004814	tRNA aminoacylation for protein translation|nucleotide binding|ATP binding|aminoacyl-tRNA ligase activity|arginyl-tRNA aminoacylation|arginine-tRNA ligase activity	path:bmor00970	Aminoacyl-tRNA biosynthesis
BGIBMGA000852	16.0022	15.4353	0.964574	1	1041	-	-	-	-
BGIBMGA000853	173.498	198.285	1.14287	0.785691	4722	GO:0003712,GO:0006355,GO:0005515,GO:0008270,GO:0005634,GO:0004402,GO:0003995,GO:0055114	transcription cofactor activity|regulation of transcription, DNA-templated|protein binding|zinc ion binding|nucleus|histone acetyltransferase activity|acyl-CoA dehydrogenase activity|oxidation-reduction process	path:bmor04068,path:bmor04310,path:bmor04330,path:bmor04350,path:bmor04630	FoxO signaling pathway|Wnt signaling pathway|Notch signaling pathway|TGF-beta signaling pathway|Jak-STAT signaling pathway
BGIBMGA000854	7.58001	11.8733	1.5664	0.726249	729	-	-	-	-
BGIBMGA000855	60.6401	97.3614	1.60556	0.367457	4818	-	-	-	-
BGIBMGA000856	26.1089	55.8047	2.13738	0.215151	1110	-	-	-	-
BGIBMGA000857	0	0			192	-	-	-	-
BGIBMGA000858	867.49	1019.92	1.17571	0.752329	4068	-	-	-	-
BGIBMGA000859	0	0			228	GO:0004866	endopeptidase inhibitor activity	-	-
BGIBMGA000860	0	0			240	-	-	-	-
BGIBMGA000861	2.52667	0	0	0.604621	450	-	-	-	-
BGIBMGA000862	0.842223	3.562	4.22929	0.649126	2091	GO:0008017,GO:0007018,GO:0005524,GO:0003777	microtubule binding|microtubule-based movement|ATP binding|microtubule motor activity	-	-
BGIBMGA000863	9.26445	11.8733	1.2816	0.872028	1554	-	-	-	-
BGIBMGA000864	42.1112	46.306	1.09961	0.899479	3330	-	-	-	-
BGIBMGA000865	35.3734	26.1213	0.738447	0.676512	1020	GO:0005634	nucleus	-	-
BGIBMGA000866	13.4756	35.62	2.6433	0.18729	747	GO:0016787	hydrolase activity	path:bmor00511,path:bmor04142	Other glycan degradation|Lysosome
BGIBMGA000867	8898.09	10474.7	1.17718	0.772199	786	GO:0006412,GO:0015935,GO:0003735,GO:0005840,GO:0003723	translation|small ribosomal subunit|structural constituent of ribosome|ribosome|RNA binding	path:bmor03010	Ribosome
BGIBMGA000868	87.5912	157.915	1.80287	0.232086	441	GO:0020037,GO:0005506,GO:0016705,GO:0055114	heme binding|iron ion binding|oxidoreductase activity, acting on paired donors, with incorporation or reduction of molecular oxygen|oxidation-reduction process	-	-
BGIBMGA000869	0	0			204	-	-	-	-
BGIBMGA000870	0	2.37467	Inf	0.548328	474	GO:0015936,GO:0004420,GO:0050662,GO:0055114	coenzyme A metabolic process|hydroxymethylglutaryl-CoA reductase (NADPH) activity|coenzyme binding|oxidation-reduction process	-	-
BGIBMGA000871	0	1.18733	Inf	0.862227	1482	GO:0005515	protein binding	-	-
BGIBMGA000872	135.598	90.2374	0.665478	0.41737	2301	GO:0006468,GO:0004672,GO:0005524,GO:0005097,GO:0032313,GO:0016772	protein phosphorylation|protein kinase activity|ATP binding|Rab GTPase activator activity|regulation of Rab GTPase activity|transferase activity, transferring phosphorus-containing groups	-	-
BGIBMGA000873	20.2134	0	0	0.0115087	252	-	-	-	-
BGIBMGA000874	42.9534	5.93667	0.138212	0.0150851	651	GO:0003700,GO:0006355,GO:0043565,GO:0005634,GO:0003677	sequence-specific DNA binding transcription factor activity|regulation of transcription, DNA-templated|sequence-specific DNA binding|nucleus|DNA binding	-	-
BGIBMGA000875	1.68445	3.562	2.11464	0.840699	1596	-	-	-	-
BGIBMGA000876	5.05334	13.0607	2.58456	0.421986	753	GO:0006629,GO:0003824	lipid metabolic process|catalytic activity	-	-
BGIBMGA000877	0	0			942	-	-	-	-
BGIBMGA000878	0	1.18733	Inf	0.862227	2151	-	-	-	-
BGIBMGA000879	48.8489	51.0554	1.04517	0.965308	396	-	-	path:bmor00230	Purine metabolism
BGIBMGA000880	32.0045	20.1847	0.630683	0.539229	1620	GO:0005524,GO:0003676,GO:0004386	ATP binding|nucleic acid binding|helicase activity	-	-
BGIBMGA000881	0.842223	0	0	1	927	GO:0006508,GO:0004252	proteolysis|serine-type endopeptidase activity	-	-
BGIBMGA000882	35.3734	79.5514	2.24891	0.147526	405	GO:0006412,GO:0005840,GO:0003735,GO:0005622	translation|ribosome|structural constituent of ribosome|intracellular	path:bmor03010	Ribosome
BGIBMGA000883	0	0			462	-	-	-	-
BGIBMGA000884	682.201	1017.55	1.49156	0.432744	495	GO:0046872	metal ion binding	-	-
BGIBMGA000885	35.3734	33.2454	0.939841	0.960322	411	-	-	-	-
BGIBMGA000886	345.311	349.076	1.0109	0.985923	390	-	-	-	-
BGIBMGA000887	0	0			309	-	-	-	-
BGIBMGA000888	0.842223	0	0	1	3624	GO:0005515	protein binding	-	-
BGIBMGA000889	0	5.93667	Inf	0.202787	396	-	-	-	-
BGIBMGA000890	10.9489	13.0607	1.19288	0.918324	2535	GO:0038032,GO:0035091	termination of G-protein coupled receptor signaling pathway|phosphatidylinositol binding	-	-
BGIBMGA000891	0.842223	9.49867	11.2781	0.172343	1620	GO:0016021,GO:0006811,GO:0005216,GO:0016020,GO:0004890,GO:0005230,GO:0006810	integral component of membrane|ion transport|ion channel activity|membrane|GABA-A receptor activity|extracellular ligand-gated ion channel activity|transport	-	-
BGIBMGA000892	99.3823	113.984	1.14692	0.793848	1530	GO:0005516,GO:0005977,GO:0003824	calmodulin binding|glycogen metabolic process|catalytic activity	-	-
BGIBMGA000893	143.178	129.419	0.903906	0.846673	1896	GO:0005516,GO:0005977	calmodulin binding|glycogen metabolic process	-	-
BGIBMGA000894	656.934	763.456	1.16215	0.765327	4893	GO:0019904,GO:0016020,GO:0016192	protein domain specific binding|membrane|vesicle-mediated transport	-	-
BGIBMGA000895	7.58001	2.37467	0.31328	0.519204	2121	-	-	-	-
BGIBMGA000896	382.369	651.846	1.70476	0.279941	969	GO:0016021,GO:0006812,GO:0008324,GO:0055085,GO:0005576	integral component of membrane|cation transport|cation transmembrane transporter activity|transmembrane transport|extracellular region	-	-
BGIBMGA000897	1115.95	1560.16	1.39806	0.524611	1200	GO:0003824,GO:0050662,GO:0044237	catalytic activity|coenzyme binding|cellular metabolic process	path:bmor00190,path:bmor01100	Oxidative phosphorylation|Metabolic pathways
BGIBMGA000898	36.2156	71.24	1.96711	0.233858	522	-	-	-	-
BGIBMGA000899	17.6867	10.686	0.604184	0.620625	2175	-	-	-	-
BGIBMGA000900	23.5822	5.93667	0.251743	0.152462	1095	-	-	-	-
BGIBMGA000901	0	0			465	-	-	-	-
BGIBMGA000902	9.26445	5.93667	0.640801	0.785647	348	-	-	-	-
BGIBMGA000903	543.234	582.981	1.07317	0.887903	1161	GO:0005515	protein binding	-	-
BGIBMGA000904	0	0			708	-	-	-	-
BGIBMGA000905	0	0			834	GO:0046872	metal ion binding	-	-
BGIBMGA000906	5.89556	0	0	0.268671	315	-	-	-	-
BGIBMGA000907	0.842223	0	0	1	1050	GO:0005515	protein binding	-	-
BGIBMGA000908	0	0			633	-	-	-	-
BGIBMGA000909	5.89556	9.49867	1.61116	0.750405	3714	-	-	-	-
BGIBMGA000910	197.922	156.728	0.791866	0.632358	5340	-	-	-	-
BGIBMGA000911	2.52667	11.8733	4.69921	0.249463	1683	-	-	path:bmor04145	Phagosome
BGIBMGA000912	0	0			768	GO:0016887,GO:0005524	ATPase activity|ATP binding	-	-
BGIBMGA000913	16.0022	17.81	1.11297	0.952006	4152	-	-	-	-
BGIBMGA000914	2.52667	2.37467	0.939841	1	831	-	-	-	-
BGIBMGA000915	71.589	102.111	1.42635	0.494547	984	-	-	-	-
BGIBMGA000916	71.589	105.673	1.4761	0.451241	288	-	-	-	-
BGIBMGA000917	1.68445	0	0	0.773298	444	-	-	-	-
BGIBMGA000918	875.912	959.366	1.09528	0.859154	489	GO:0006511	ubiquitin-dependent protein catabolic process	path:bmor04120,path:bmor04141,path:bmor04310,path:bmor04350	Ubiquitin mediated proteolysis|Protein processing in endoplasmic reticulum|Wnt signaling pathway|TGF-beta signaling pathway
BGIBMGA000919	88.4334	75.9894	0.859283	0.785169	2094	GO:0005515	protein binding	path:bmor00310	Lysine degradation
BGIBMGA000920	133.913	239.841	1.79102	0.224632	936	GO:0016012,GO:0016021	sarcoglycan complex|integral component of membrane	-	-
BGIBMGA000921	261.089	268.337	1.02776	0.959511	591	-	-	-	-
BGIBMGA000922	145.705	200.659	1.37717	0.50721	1017	-	-	-	-
BGIBMGA000923	968.556	1284.7	1.3264	0.586767	249	GO:0008121	ubiquinol-cytochrome-c reductase activity	path:bmor00190,path:bmor01100	Oxidative phosphorylation|Metabolic pathways
BGIBMGA000924	257.72	371.636	1.44201	0.44699	612	GO:0006412,GO:0005840,GO:0003735	translation|ribosome|structural constituent of ribosome	path:bmor03010	Ribosome
BGIBMGA000925	251.825	322.955	1.28246	0.605159	540	GO:0006397,GO:0004721,GO:0005634	mRNA processing|phosphoprotein phosphatase activity|nucleus	path:bmor03015	mRNA surveillance pathway
BGIBMGA000926	130.545	99.7361	0.764	0.59463	999	GO:0005975,GO:0004801,GO:0006098,GO:0005737	carbohydrate metabolic process|sedoheptulose-7-phosphate:D-glyceraldehyde-3-phosphate glyceronetransferase activity|pentose-phosphate shunt|cytoplasm	path:bmor00030,path:bmor01100,path:bmor01200,path:bmor01230	Pentose phosphate pathway|Metabolic pathways|Carbon metabolism|Biosynthesis of amino acids
BGIBMGA000927	6.73778	2.37467	0.35244	0.592984	1899	GO:0005328,GO:0016021,GO:0006836	neurotransmitter:sodium symporter activity|integral component of membrane|neurotransmitter transport	-	-
BGIBMGA000928	122.122	61.7414	0.50557	0.185782	1608	GO:0005515	protein binding	-	-
BGIBMGA000929	26.9511	0	0	0.00312667	375	-	-	-	-
BGIBMGA000930	112.858	80.7387	0.715402	0.515774	3081	GO:0005524,GO:0003676,GO:0004386,GO:0003682,GO:0003677	ATP binding|nucleic acid binding|helicase activity|chromatin binding|DNA binding	-	-
BGIBMGA000931	206.345	217.282	1.05301	0.920129	957	GO:0005634,GO:0003676	nucleus|nucleic acid binding	path:bmor03018	RNA degradation
BGIBMGA000932	90.1179	166.227	1.84455	0.212638	2010	GO:0005509,GO:0005515,GO:0016787	calcium ion binding|protein binding|hydrolase activity	path:bmor04745	Phototransduction - fly
BGIBMGA000933	0	0			366	GO:0003677,GO:0006355	DNA binding|regulation of transcription, DNA-templated	-	-
BGIBMGA000934	3.36889	1.18733	0.35244	0.793807	774	-	-	-	-
BGIBMGA000935	0	0			237	-	-	-	-
BGIBMGA000936	136.44	157.915	1.1574	0.769635	714	GO:0004751,GO:0009052	ribose-5-phosphate isomerase activity|pentose-phosphate shunt, non-oxidative branch	path:bmor00030,path:bmor01100,path:bmor01200,path:bmor01230	Pentose phosphate pathway|Metabolic pathways|Carbon metabolism|Biosynthesis of amino acids
BGIBMGA000937	96.8556	132.981	1.37299	0.526218	933	GO:0004853,GO:0006779	uroporphyrinogen decarboxylase activity|porphyrin-containing compound biosynthetic process	-	-
BGIBMGA000938	50.5334	66.4907	1.31578	0.63212	1614	GO:0005515,GO:0005789,GO:0016758	protein binding|endoplasmic reticulum membrane|transferase activity, transferring hexosyl groups	-	-
BGIBMGA000939	0	0			864	-	-	-	-
BGIBMGA000940	26.9511	47.4934	1.7622	0.372578	888	-	-	-	-
BGIBMGA000941	17.6867	26.1213	1.47689	0.631964	861	GO:0005515,GO:0003677	protein binding|DNA binding	-	-
BGIBMGA000942	18.5289	21.372	1.15344	0.900795	624	GO:0005515,GO:0016020	protein binding|membrane	-	-
BGIBMGA000943	243.402	112.797	0.463417	0.11247	363	GO:0016021,GO:0016192	integral component of membrane|vesicle-mediated transport	path:bmor04130	SNARE interactions in vesicular transport
BGIBMGA000944	5919.99	4504.74	0.760938	0.623311	564	-	-	-	-
BGIBMGA000945	0	0			372	-	-	-	-
BGIBMGA000946	50.5334	28.496	0.563905	0.363955	2886	GO:0005634,GO:0003684,GO:0006289	nucleus|damaged DNA binding|nucleotide-excision repair	path:bmor03420	Nucleotide excision repair
BGIBMGA000947	121.28	174.538	1.43913	0.454386	495	-	-	-	-
BGIBMGA000948	58.9556	49.868	0.845857	0.787618	549	-	-	path:bmor04120	Ubiquitin mediated proteolysis
BGIBMGA000949	0	0			1065	-	-	-	-
BGIBMGA000950	352.049	294.459	0.836414	0.714381	4044	-	-	path:bmor03013,path:bmor03040	RNA transport|Spliceosome
BGIBMGA000951	6.73778	3.562	0.528661	0.752512	2433	-	-	-	-
BGIBMGA000952	0	5.93667	Inf	0.202787	807	GO:0005525,GO:0007264,GO:0015031,GO:0005622	GTP binding|small GTPase mediated signal transduction|protein transport|intracellular	-	-
BGIBMGA000953	0	1.18733	Inf	0.862227	180	-	-	-	-
BGIBMGA000954	0	0			261	-	-	-	-
BGIBMGA000955	15.16	0	0	0.0326995	273	-	-	-	-
BGIBMGA000956	99.3823	84.3007	0.848247	0.760067	1761	-	-	-	-
BGIBMGA000957	1085.63	1234.83	1.13743	0.804606	5172	-	-	-	-
BGIBMGA000958	116.227	112.797	0.970488	0.966803	1311	GO:0016021,GO:0006812,GO:0008324,GO:0055085	integral component of membrane|cation transport|cation transmembrane transporter activity|transmembrane transport	-	-
BGIBMGA000959	2362.44	3159.5	1.33739	0.593041	375	GO:0006412,GO:0005840,GO:0003735,GO:0005622	translation|ribosome|structural constituent of ribosome|intracellular	path:bmor03010	Ribosome
BGIBMGA000960	0	0			462	-	-	-	-
BGIBMGA000961	0	0			279	-	-	-	-
BGIBMGA000962	0	0			300	-	-	-	-
BGIBMGA000963	12.6333	5.93667	0.469921	0.541532	2040	-	-	-	-
BGIBMGA000964	133.913	75.9894	0.567451	0.262344	5865	GO:0003824,GO:0005515	catalytic activity|protein binding	-	-
BGIBMGA000965	21.8978	23.7467	1.08443	0.958183	2574	GO:0005622,GO:0008270,GO:0005515	intracellular|zinc ion binding|protein binding	-	-
BGIBMGA000966	0	0			1365	GO:0005515	protein binding	-	-
BGIBMGA000967	0	0			255	-	-	-	-
BGIBMGA000968	0	0			168	-	-	-	-
BGIBMGA000969	0	0			210	-	-	-	-
BGIBMGA000970	102.751	112.797	1.09777	0.86324	660	GO:0006357,GO:0016592,GO:0001104	regulation of transcription from RNA polymerase II promoter|mediator complex|RNA polymerase II transcription cofactor activity	-	-
BGIBMGA000971	870.859	989.049	1.13572	0.803959	429	-	-	path:bmor03050	Proteasome
BGIBMGA000972	0	0			219	GO:0005515	protein binding	-	-
BGIBMGA000973	3.36889	10.686	3.17196	0.394177	480	GO:0006468,GO:0004672,GO:0005524,GO:0005515	protein phosphorylation|protein kinase activity|ATP binding|protein binding	-	-
BGIBMGA000974	6.73778	14.248	2.11464	0.501013	462	GO:0006468,GO:0004672,GO:0004713,GO:0005524,GO:0016772	protein phosphorylation|protein kinase activity|protein tyrosine kinase activity|ATP binding|transferase activity, transferring phosphorus-containing groups	-	-
BGIBMGA000975	85.0645	90.2374	1.06081	0.924039	3762	GO:0005515	protein binding	-	-
BGIBMGA000976	139.809	128.232	0.917194	0.870908	4398	-	-	-	-
BGIBMGA000977	28.6356	58.1794	2.03172	0.23917	366	GO:0003697,GO:0006260	single-stranded DNA binding|DNA replication	path:bmor03030,path:bmor03430,path:bmor03440	DNA replication|Mismatch repair|Homologous recombination
BGIBMGA000978	0	0			477	-	-	-	-
BGIBMGA000979	26.1089	9.49867	0.36381	0.244455	2085	GO:0005815,GO:0000226,GO:0000922	microtubule organizing center|microtubule cytoskeleton organization|spindle pole	-	-
BGIBMGA000980	44.6378	23.7467	0.531986	0.340741	396	-	-	-	-
BGIBMGA000981	5.05334	4.74934	0.939841	1	3783	GO:0036094,GO:0003677,GO:0003676	small molecule binding|DNA binding|nucleic acid binding	-	-
BGIBMGA000982	0	0			993	GO:0006468,GO:0004672,GO:0005524,GO:0004674,GO:0016772	protein phosphorylation|protein kinase activity|ATP binding|protein serine/threonine kinase activity|transferase activity, transferring phosphorus-containing groups	path:bmor04310,path:bmor04340	Wnt signaling pathway|Hedgehog signaling pathway
BGIBMGA000983	0	0			1680	GO:0006468,GO:0004672,GO:0005524,GO:0004674,GO:0005267,GO:0016020,GO:0071805,GO:0016772	protein phosphorylation|protein kinase activity|ATP binding|protein serine/threonine kinase activity|potassium channel activity|membrane|potassium ion transmembrane transport|transferase activity, transferring phosphorus-containing groups	-	-
BGIBMGA000984	0	0			216	-	-	-	-
BGIBMGA000985	0	0			786	-	-	-	-
BGIBMGA000986	0	0			468	-	-	-	-
BGIBMGA000987	0	0			189	-	-	-	-
BGIBMGA000988	21.8978	1.18733	0.0542216	0.0264989	1731	GO:0046872	metal ion binding	-	-
BGIBMGA000989	0	0			2001	GO:0006508,GO:0004181,GO:0008270	proteolysis|metallocarboxypeptidase activity|zinc ion binding	-	-
BGIBMGA000990	239.191	170.976	0.714809	0.485905	873	GO:0003676	nucleic acid binding	-	-
BGIBMGA000991	202.134	217.282	1.07494	0.885609	1476	GO:0006418,GO:0005524,GO:0004812	tRNA aminoacylation for protein translation|ATP binding|aminoacyl-tRNA ligase activity	-	-
BGIBMGA000992	0	0			1290	-	-	-	-
BGIBMGA000993	1.68445	2.37467	1.40976	1	1332	GO:0003824	catalytic activity	-	-
BGIBMGA000994	0	0			990	GO:0006108,GO:0030060,GO:0055114,GO:0016491	malate metabolic process|L-malate dehydrogenase activity|oxidation-reduction process|oxidoreductase activity	path:bmor00020,path:bmor00270,path:bmor00620,path:bmor00630,path:bmor01100,path:bmor01200	Citrate cycle (TCA cycle)|Cysteine and methionine metabolism|Pyruvate metabolism|Glyoxylate and dicarboxylate metabolism|Metabolic pathways|Carbon metabolism
BGIBMGA000995	42.1112	45.1187	1.07142	0.936148	639	GO:0046907	intracellular transport	-	-
BGIBMGA000996	56.4289	37.9947	0.673319	0.51258	384	-	-	-	-
BGIBMGA000997	0	0			858	GO:0005509	calcium ion binding	path:bmor04070,path:bmor04745	Phosphatidylinositol signaling system|Phototransduction - fly
BGIBMGA000998	19.3711	11.8733	0.61294	0.612869	375	-	-	-	-
BGIBMGA000999	0	1.18733	Inf	0.862227	1212	GO:0006468,GO:0004672,GO:0005524,GO:0005515,GO:0016772	protein phosphorylation|protein kinase activity|ATP binding|protein binding|transferase activity, transferring phosphorus-containing groups	-	-
BGIBMGA001000	0	0			564	GO:0046983	protein dimerization activity	-	-
BGIBMGA001001	0	0			582	GO:0046983	protein dimerization activity	-	-
BGIBMGA001002	0	0			1215	GO:0046983	protein dimerization activity	-	-
BGIBMGA001003	1.68445	0	0	0.773298	1263	GO:0020037,GO:0005506,GO:0016705,GO:0055114,GO:0005507,GO:0009055	heme binding|iron ion binding|oxidoreductase activity, acting on paired donors, with incorporation or reduction of molecular oxygen|oxidation-reduction process|copper ion binding|electron carrier activity	-	-
BGIBMGA001004	0	0			1524	GO:0020037,GO:0005506,GO:0016705,GO:0055114,GO:0005507,GO:0009055	heme binding|iron ion binding|oxidoreductase activity, acting on paired donors, with incorporation or reduction of molecular oxygen|oxidation-reduction process|copper ion binding|electron carrier activity	-	-
BGIBMGA001005	0	0			1035	GO:0020037,GO:0005506,GO:0016705,GO:0055114,GO:0005507,GO:0009055	heme binding|iron ion binding|oxidoreductase activity, acting on paired donors, with incorporation or reduction of molecular oxygen|oxidation-reduction process|copper ion binding|electron carrier activity	-	-
BGIBMGA001006	0	0			261	-	-	-	-
BGIBMGA001007	45.48	53.43	1.1748	0.800318	2223	GO:0016021,GO:0055085	integral component of membrane|transmembrane transport	-	-
BGIBMGA001008	39.5845	61.7414	1.55974	0.445097	1623	GO:0016021,GO:0055085	integral component of membrane|transmembrane transport	-	-
BGIBMGA001009	266.142	353.826	1.32946	0.554342	2463	-	-	-	-
BGIBMGA001010	4.21112	4.74934	1.12781	1	726	GO:0008061,GO:0005576,GO:0006030	chitin binding|extracellular region|chitin metabolic process	-	-
BGIBMGA001011	162.549	112.797	0.693924	0.458014	2061	GO:0016020,GO:0004571,GO:0005509	membrane|mannosyl-oligosaccharide 1,2-alpha-mannosidase activity|calcium ion binding	path:bmor04141	Protein processing in endoplasmic reticulum
BGIBMGA001012	0	0			1968	GO:0016772,GO:0006468,GO:0004672,GO:0005524,GO:0004674	transferase activity, transferring phosphorus-containing groups|protein phosphorylation|protein kinase activity|ATP binding|protein serine/threonine kinase activity	-	-
BGIBMGA001013	0	0			1083	GO:0006468,GO:0004672,GO:0005524,GO:0004674,GO:0016772	protein phosphorylation|protein kinase activity|ATP binding|protein serine/threonine kinase activity|transferase activity, transferring phosphorus-containing groups	-	-
BGIBMGA001014	81.6956	78.364	0.959219	0.95618	1266	-	-	-	-
BGIBMGA001015	143.178	123.483	0.862443	0.771609	552	-	-	-	-
BGIBMGA001016	0	0			465	-	-	-	-
BGIBMGA001017	6.73778	0	0	0.219467	405	-	-	-	-
BGIBMGA001018	163.391	149.604	0.915619	0.865004	777	GO:0003824	catalytic activity	-	-
BGIBMGA001019	19.3711	24.934	1.28717	0.771626	630	-	-	-	-
BGIBMGA001020	3.36889	5.93667	1.7622	0.798144	438	GO:0003824,GO:0006508,GO:0004252	catalytic activity|proteolysis|serine-type endopeptidase activity	-	-
BGIBMGA001021	0	0			327	-	-	-	-
BGIBMGA001022	9.26445	4.74934	0.512641	0.66228	573	GO:0016021	integral component of membrane	-	-
BGIBMGA001023	9.26445	10.686	1.15344	0.965715	387	-	-	-	-
BGIBMGA001024	42.1112	46.306	1.09961	0.899479	2235	GO:0005515	protein binding	-	-
BGIBMGA001025	10.9489	11.8733	1.08443	1	525	-	-	-	-
BGIBMGA001026	88.4334	127.045	1.43661	0.471235	1491	GO:0005234,GO:0016020,GO:0004970	extracellular-glutamate-gated ion channel activity|membrane|ionotropic glutamate receptor activity	-	-
BGIBMGA001027	48.8489	52.2427	1.06947	0.931824	462	GO:0006508,GO:0016020,GO:0008236	proteolysis|membrane|serine-type peptidase activity	path:bmor03060	Protein export
BGIBMGA001028	13.4756	9.49867	0.704881	0.783847	1665	GO:0005515	protein binding	-	-
BGIBMGA001029	15.16	2.37467	0.15664	0.155396	600	-	-	-	-
BGIBMGA001030	14462.7	18864.4	1.30435	0.636179	393	GO:0005861	troponin complex	-	-
BGIBMGA001031	3563.45	4710.15	1.3218	0.611616	999	GO:0005861	troponin complex	-	-
BGIBMGA001032	279.618	198.285	0.709127	0.474757	1677	GO:0005515,GO:0035091	protein binding|phosphatidylinositol binding	-	-
BGIBMGA001033	5.05334	7.124	1.40976	0.882038	717	GO:0016021	integral component of membrane	-	-
BGIBMGA001034	4.21112	0	0	0.401086	1011	-	-	-	-
BGIBMGA001035	141.493	182.849	1.29228	0.597947	1539	GO:0030554,GO:0003824,GO:0055114,GO:0006164,GO:0003938	adenyl nucleotide binding|catalytic activity|oxidation-reduction process|purine nucleotide biosynthetic process|IMP dehydrogenase activity	path:bmor00230,path:bmor00983,path:bmor01100	Purine metabolism|Drug metabolism - other enzymes|Metabolic pathways
BGIBMGA001036	68.2201	79.5514	1.1661	0.785167	978	-	-	-	-
BGIBMGA001037	536.496	391.82	0.730332	0.522946	3597	GO:0006418,GO:0000166,GO:0005524,GO:0004812,GO:0006429,GO:0005737,GO:0004823	tRNA aminoacylation for protein translation|nucleotide binding|ATP binding|aminoacyl-tRNA ligase activity|leucyl-tRNA aminoacylation|cytoplasm|leucine-tRNA ligase activity	path:bmor00970	Aminoacyl-tRNA biosynthesis
BGIBMGA001038	115.385	92.612	0.802638	0.671014	2886	GO:0005515,GO:0006397,GO:0003723,GO:0005634,GO:0005737	protein binding|mRNA processing|RNA binding|nucleus|cytoplasm	-	-
BGIBMGA001039	169.287	140.105	0.827621	0.702779	750	GO:0016021	integral component of membrane	-	-
BGIBMGA001040	0	0			567	-	-	-	-
BGIBMGA001041	144.862	207.783	1.43435	0.453769	2277	GO:0003824,GO:0008152	catalytic activity|metabolic process	-	-
BGIBMGA001042	122.122	58.1794	0.476402	0.151934	3255	GO:0019829,GO:0016021,GO:0006812,GO:0004012,GO:0015914,GO:0005524,GO:0000287	cation-transporting ATPase activity|integral component of membrane|cation transport|phospholipid-translocating ATPase activity|phospholipid transport|ATP binding|magnesium ion binding	-	-
BGIBMGA001043	2787.76	3408.84	1.22279	0.711959	417	GO:0006412,GO:0005840,GO:0003735,GO:0005622	translation|ribosome|structural constituent of ribosome|intracellular	path:bmor03010	Ribosome
BGIBMGA001044	13.4756	16.6227	1.23354	0.862451	516	GO:0005509	calcium ion binding	-	-
BGIBMGA001045	12.6333	10.686	0.845857	0.934562	879	GO:0005515	protein binding	-	-
BGIBMGA001046	0	0			273	-	-	-	-
BGIBMGA001047	0	0			312	-	-	-	-
BGIBMGA001048	59.7978	55.8047	0.933223	0.92567	3588	GO:0005515	protein binding	path:bmor04310	Wnt signaling pathway
BGIBMGA001049	0	0			270	-	-	-	-
BGIBMGA001050	0	0			285	-	-	-	-
BGIBMGA001051	0	1.18733	Inf	0.862227	207	GO:0005515	protein binding	-	-
BGIBMGA001052	0	18.9973	Inf	0.00721369	552	GO:0008061,GO:0005576,GO:0006030	chitin binding|extracellular region|chitin metabolic process	-	-
BGIBMGA001053	0	0			204	-	-	-	-
BGIBMGA001054	169.287	135.356	0.799566	0.650447	1179	GO:0006511	ubiquitin-dependent protein catabolic process	-	-
BGIBMGA001055	20.2134	32.058	1.58598	0.531594	2064	-	-	-	-
BGIBMGA001056	15.16	16.6227	1.09648	0.97166	1026	GO:0006629	lipid metabolic process	-	-
BGIBMGA001057	0	0			177	-	-	-	-
BGIBMGA001058	0	0			294	-	-	-	-
BGIBMGA001059	0	0			1185	-	-	-	-
BGIBMGA001060	816.956	501.055	0.613319	0.330648	633	GO:0005198,GO:0030130,GO:0030132,GO:0016192,GO:0006886	structural molecule activity|clathrin coat of trans-Golgi network vesicle|clathrin coat of coated pit|vesicle-mediated transport|intracellular protein transport	-	-
BGIBMGA001061	53.9023	54.6174	1.01327	1	1785	GO:0016491,GO:0016706,GO:0055114,GO:0008152,GO:0008168	oxidoreductase activity|oxidoreductase activity, acting on paired donors, with incorporation or reduction of molecular oxygen, 2-oxoglutarate as one donor, and incorporation of one atom each of oxygen into both donors|oxidation-reduction process|metabolic process|methyltransferase activity	-	-
BGIBMGA001062	213.082	110.422	0.518213	0.175946	366	-	-	-	-
BGIBMGA001063	0	0			1485	-	-	-	-
BGIBMGA001064	12.6333	22.5593	1.7857	0.505315	1728	-	-	path:bmor00512,path:bmor01100	Mucin type O-Glycan biosynthesis|Metabolic pathways
BGIBMGA001065	0	0			426	-	-	-	-
BGIBMGA001066	0	0			474	GO:0005615	extracellular space	-	-
BGIBMGA001067	0	0			819	-	-	-	-
BGIBMGA001068	0	0			858	GO:0003824,GO:0008152	catalytic activity|metabolic process	-	-
BGIBMGA001069	34.5311	21.372	0.61892	0.508868	2553	GO:0046872,GO:0006508,GO:0004197	metal ion binding|proteolysis|cysteine-type endopeptidase activity	-	-
BGIBMGA001070	80.0112	52.2427	0.652942	0.438971	495	GO:0005525,GO:0005622,GO:0006886,GO:0007264,GO:0015031	GTP binding|intracellular|intracellular protein transport|small GTPase mediated signal transduction|protein transport	-	-
BGIBMGA001071	0	1.18733	Inf	0.862227	1260	-	-	-	-
BGIBMGA001072	2.52667	5.93667	2.3496	0.67321	3402	GO:0005515,GO:0046982	protein binding|protein heterodimerization activity	-	-
BGIBMGA001073	146.547	119.921	0.81831	0.689725	1365	GO:0008654,GO:0016020,GO:0016780	phospholipid biosynthetic process|membrane|phosphotransferase activity, for other substituted phosphate groups	-	-
BGIBMGA001074	74.1156	55.8047	0.752941	0.613954	3357	GO:0004012,GO:0015914,GO:0005524,GO:0016021,GO:0000287,GO:0019829,GO:0006812	phospholipid-translocating ATPase activity|phospholipid transport|ATP binding|integral component of membrane|magnesium ion binding|cation-transporting ATPase activity|cation transport	-	-
BGIBMGA001075	52.2178	92.612	1.77357	0.282119	1332	-	-	path:bmor00600,path:bmor01100	Sphingolipid metabolism|Metabolic pathways
BGIBMGA001076	47.1645	34.4327	0.730055	0.625264	981	GO:0005515,GO:0005524	protein binding|ATP binding	-	-
BGIBMGA001077	40.4267	43.9314	1.08669	0.918387	975	-	-	-	-
BGIBMGA001078	24.4245	5.93667	0.243062	0.137929	477	-	-	-	-
BGIBMGA001079	175.182	91.4247	0.521883	0.186779	2934	GO:0005515,GO:0006470,GO:0004725,GO:0016791,GO:0016311	protein binding|protein dephosphorylation|protein tyrosine phosphatase activity|phosphatase activity|dephosphorylation	-	-
BGIBMGA001080	10.1067	4.74934	0.469921	0.597469	408	-	-	-	-
BGIBMGA001081	10.9489	9.49867	0.867546	0.969107	183	GO:0005515	protein binding	-	-
BGIBMGA001082	229.085	257.651	1.1247	0.809636	549	-	-	-	-
BGIBMGA001083	93.4868	55.8047	0.596926	0.334689	1869	GO:0005515,GO:0008270	protein binding|zinc ion binding	-	-
BGIBMGA001084	100.225	119.921	1.19652	0.726769	1887	GO:0004527,GO:0006259,GO:0016787,GO:0030145,GO:0004519,GO:0005634,GO:0006302	exonuclease activity|DNA metabolic process|hydrolase activity|manganese ion binding|endonuclease activity|nucleus|double-strand break repair	path:bmor03440,path:bmor03450	Homologous recombination|Non-homologous end-joining
BGIBMGA001085	470.803	398.944	0.84737	0.737356	3075	GO:0005216,GO:0016021,GO:0006811,GO:0005515,GO:0016020,GO:0055085,GO:0009094,GO:0004664	ion channel activity|integral component of membrane|ion transport|protein binding|membrane|transmembrane transport|L-phenylalanine biosynthetic process|prephenate dehydratase activity	path:bmor04745	Phototransduction - fly
BGIBMGA001086	0	0			195	-	-	-	-
BGIBMGA001087	10.9489	0	0	0.0830761	240	-	-	-	-
BGIBMGA001088	0	0			321	-	-	-	-
BGIBMGA001089	0	0			165	-	-	-	-
BGIBMGA001090	3.36889	0	0	0.489229	411	-	-	-	-
BGIBMGA001091	352.049	205.409	0.583466	0.263221	2235	GO:0004867	serine-type endopeptidase inhibitor activity	-	-
BGIBMGA001092	5.05334	0	0	0.328669	588	GO:0008083,GO:0016020	growth factor activity|membrane	-	-
BGIBMGA001093	196.238	203.034	1.03463	0.950324	1101	GO:0009107,GO:0016992,GO:0051539,GO:0003824,GO:0051536	lipoate biosynthetic process|lipoate synthase activity|4 iron, 4 sulfur cluster binding|catalytic activity|iron-sulfur cluster binding	path:bmor00785,path:bmor01100	Lipoic acid metabolism|Metabolic pathways
BGIBMGA001094	0	0			234	-	-	-	-
BGIBMGA001095	0	0			192	-	-	-	-
BGIBMGA001096	83.3801	92.612	1.11072	0.851473	8910	GO:0005515,GO:0046982,GO:0006412,GO:0005840,GO:0003735,GO:0005622	protein binding|protein heterodimerization activity|translation|ribosome|structural constituent of ribosome|intracellular	-	-
BGIBMGA001097	523.021	624.538	1.1941	0.72093	1854	GO:0006457,GO:0005783,GO:0051082,GO:0005509	protein folding|endoplasmic reticulum|unfolded protein binding|calcium ion binding	-	-
BGIBMGA001098	6.73778	11.8733	1.7622	0.649638	1368	GO:0008152,GO:0008484	metabolic process|sulfuric ester hydrolase activity	-	-
BGIBMGA001099	0	0			435	-	-	-	-
BGIBMGA001100	16.0022	14.248	0.890376	0.956358	1797	GO:0005515,GO:0006470,GO:0004725,GO:0016791,GO:0016311	protein binding|protein dephosphorylation|protein tyrosine phosphatase activity|phosphatase activity|dephosphorylation	-	-
BGIBMGA001101	0	0			1146	GO:0005097,GO:0032313	Rab GTPase activator activity|regulation of Rab GTPase activity	-	-
BGIBMGA001102	21.8978	17.81	0.813324	0.838474	1296	GO:0006506,GO:0009058	GPI anchor biosynthetic process|biosynthetic process	path:bmor00563,path:bmor01100	Glycosylphosphatidylinositol(GPI)-anchor biosynthesis|Metabolic pathways
BGIBMGA001103	210.556	225.593	1.07142	0.890787	480	-	-	-	-
BGIBMGA001104	0.842223	0	0	1	171	-	-	-	-
BGIBMGA001105	44.6378	39.182	0.877776	0.857623	879	-	-	-	-
BGIBMGA001106	2247.05	3141.69	1.39814	0.537858	480	GO:0006412,GO:0005840,GO:0003735,GO:0005622	translation|ribosome|structural constituent of ribosome|intracellular	path:bmor03010	Ribosome
BGIBMGA001107	389.107	157.915	0.405841	0.0630645	969	GO:0005509	calcium ion binding	-	-
BGIBMGA001108	0	0			450	GO:0005515	protein binding	-	-
BGIBMGA001109	0	0			201	-	-	-	-
BGIBMGA001110	0	0			537	GO:0005515	protein binding	-	-
BGIBMGA001111	0	0			750	GO:0005515	protein binding	-	-
BGIBMGA001112	0	0			756	-	-	-	-
BGIBMGA001113	0	0			264	-	-	-	-
BGIBMGA001114	0	0			252	-	-	-	-
BGIBMGA001115	165.918	165.039	0.994705	1	1008	-	-	path:bmor00510,path:bmor01100	N-Glycan biosynthesis|Metabolic pathways
BGIBMGA001116	33.6889	21.372	0.634393	0.535157	1353	-	-	-	-
BGIBMGA001117	76.6423	55.8047	0.728119	0.568697	1818	-	-	-	-
BGIBMGA001118	11.7911	9.49867	0.805578	0.903871	825	GO:0000287,GO:0005737,GO:0008253	magnesium ion binding|cytoplasm|5'-nucleotidase activity	path:bmor00230,path:bmor00240,path:bmor00760,path:bmor01100	Purine metabolism|Pyrimidine metabolism|Nicotinate and nicotinamide metabolism|Metabolic pathways
BGIBMGA001119	1094.89	859.63	0.785129	0.639949	1332	-	-	-	-
BGIBMGA001120	0	0			183	-	-	-	-
BGIBMGA001121	2.52667	1.18733	0.469921	0.943078	1965	GO:0005515,GO:0005509	protein binding|calcium ion binding	-	-
BGIBMGA001122	0	0			789	GO:0006457,GO:0003755	protein folding|peptidyl-prolyl cis-trans isomerase activity	-	-
BGIBMGA001123	142.336	108.047	0.759103	0.581684	3015	GO:0006886,GO:0008536	intracellular protein transport|Ran GTPase binding	-	-
BGIBMGA001124	460.696	400.132	0.868537	0.775924	1899	GO:0004518,GO:0006281	nuclease activity|DNA repair	path:bmor03410	Base excision repair
BGIBMGA001125	59.7978	55.8047	0.933223	0.92567	891	-	-	-	-
BGIBMGA001126	643.458	366.886	0.570179	0.255916	1572	GO:0006886	intracellular protein transport	-	-
BGIBMGA001127	0	0			510	-	-	-	-
BGIBMGA001128	0	1.18733	Inf	0.862227	210	-	-	-	-
BGIBMGA001129	19.3711	9.49867	0.490352	0.463186	2016	GO:0003677,GO:0005634,GO:0003700,GO:0006355,GO:0006665,GO:0004348	DNA binding|nucleus|sequence-specific DNA binding transcription factor activity|regulation of transcription, DNA-templated|sphingolipid metabolic process|glucosylceramidase activity	-	-
BGIBMGA001130	304.885	457.124	1.49933	0.403667	1062	GO:0016021,GO:0006812,GO:0008324,GO:0055085	integral component of membrane|cation transport|cation transmembrane transporter activity|transmembrane transport	-	-
BGIBMGA001131	242.56	317.018	1.30697	0.577499	1128	-	-	-	-
BGIBMGA001132	241.718	230.343	0.95294	0.927146	894	-	-	path:bmor03410	Base excision repair
BGIBMGA001133	0	0			198	-	-	-	-
BGIBMGA001134	0	0			534	-	-	-	-
BGIBMGA001135	1171.53	1213.46	1.03578	0.946398	2991	-	-	-	-
BGIBMGA001136	339.416	431.002	1.26984	0.623	348	GO:0006465,GO:0005787,GO:0016021,GO:0008233	signal peptide processing|signal peptidase complex|integral component of membrane|peptidase activity	path:bmor03060	Protein export
BGIBMGA001137	93.4868	54.6174	0.584226	0.315474	762	GO:0004799,GO:0006231	thymidylate synthase activity|dTMP biosynthetic process	path:bmor00240,path:bmor00670,path:bmor01100	Pyrimidine metabolism|One carbon pool by folate|Metabolic pathways
BGIBMGA001138	25.2667	32.058	1.26879	0.755509	1215	-	-	path:bmor00600,path:bmor01100	Sphingolipid metabolism|Metabolic pathways
BGIBMGA001139	27.7934	23.7467	0.854401	0.864847	1422	GO:0046872	metal ion binding	-	-
BGIBMGA001140	279.618	315.831	1.12951	0.80259	1623	-	-	-	-
BGIBMGA001141	199.607	252.902	1.267	0.622419	1176	GO:0005515,GO:0016812	protein binding|hydrolase activity, acting on carbon-nitrogen (but not peptide) bonds, in cyclic amides	-	-
BGIBMGA001142	91.8023	77.1767	0.840684	0.750808	1536	GO:0005634	nucleus	-	-
BGIBMGA001143	0	0			2064	-	-	-	-
BGIBMGA001144	90.1179	255.277	2.8327	0.0324757	2268	-	-	-	-
BGIBMGA001145	0.842223	7.124	8.45857	0.291018	1518	GO:0016021,GO:0055085	integral component of membrane|transmembrane transport	-	-
BGIBMGA001146	0	0			1155	GO:0016021,GO:0055085	integral component of membrane|transmembrane transport	-	-
BGIBMGA001147	0	4.74934	Inf	0.281722	1398	GO:0016021,GO:0055085,GO:0022857,GO:0005215,GO:0016020,GO:0006810,GO:0022891	integral component of membrane|transmembrane transport|transmembrane transporter activity|transporter activity|membrane|transport|substrate-specific transmembrane transporter activity	-	-
BGIBMGA001148	0	0			720	GO:0046983	protein dimerization activity	-	-
BGIBMGA001149	3.36889	186.411	55.3332	3.04227e-09	1545	-	-	-	-
BGIBMGA001150	0	2.37467	Inf	0.548328	759	-	-	-	-
BGIBMGA001151	0	2.37467	Inf	0.548328	762	-	-	-	-
BGIBMGA001152	157.496	257.651	1.63593	0.303661	1539	GO:0016491,GO:0055114	oxidoreductase activity|oxidation-reduction process	-	-
BGIBMGA001153	1.68445	65.3034	38.7685	2.16154e-05	612	-	-	-	-
BGIBMGA001154	84.2223	77.1767	0.916345	0.884609	1713	GO:0007049,GO:0017053,GO:0006351	cell cycle|transcriptional repressor complex|transcription, DNA-templated	-	-
BGIBMGA001155	2.52667	14.248	5.63905	0.166814	1038	-	-	-	-
BGIBMGA001156	0	0			1035	GO:0006108,GO:0030060,GO:0055114,GO:0016491	malate metabolic process|L-malate dehydrogenase activity|oxidation-reduction process|oxidoreductase activity	path:bmor00020,path:bmor00270,path:bmor00620,path:bmor00630,path:bmor01100,path:bmor01200	Citrate cycle (TCA cycle)|Cysteine and methionine metabolism|Pyruvate metabolism|Glyoxylate and dicarboxylate metabolism|Metabolic pathways|Carbon metabolism
BGIBMGA001157	0	2.37467	Inf	0.548328	681	GO:0008270	zinc ion binding	-	-
BGIBMGA001158	0	0			396	GO:0003678,GO:0006281,GO:0000723	DNA helicase activity|DNA repair|telomere maintenance	-	-
BGIBMGA001159	325.098	255.277	0.78523	0.617585	1206	-	-	path:bmor04144	Endocytosis
BGIBMGA001160	37.9	43.9314	1.15914	0.833075	2094	GO:0016810,GO:0006807,GO:0005524,GO:0009435,GO:0003952	hydrolase activity, acting on carbon-nitrogen (but not peptide) bonds|nitrogen compound metabolic process|ATP binding|NAD biosynthetic process|NAD+ synthase (glutamine-hydrolyzing) activity	path:bmor00760,path:bmor01100	Nicotinate and nicotinamide metabolism|Metabolic pathways
BGIBMGA001161	0	0			360	-	-	-	-
BGIBMGA001162	67.3778	674.406	10.0093	1.25118e-05	1671	GO:0020037,GO:0005506,GO:0016705,GO:0055114	heme binding|iron ion binding|oxidoreductase activity, acting on paired donors, with incorporation or reduction of molecular oxygen|oxidation-reduction process	-	-
BGIBMGA001163	0	0			1101	GO:0006468,GO:0004672,GO:0005524,GO:0004674,GO:0016772	protein phosphorylation|protein kinase activity|ATP binding|protein serine/threonine kinase activity|transferase activity, transferring phosphorus-containing groups	path:bmor04310,path:bmor04340	Wnt signaling pathway|Hedgehog signaling pathway
BGIBMGA001164	3.36889	9.49867	2.81952	0.471603	747	-	-	-	-
BGIBMGA001165	137.282	99.7361	0.726503	0.524113	1839	GO:0005525,GO:0003924	GTP binding|GTPase activity	-	-
BGIBMGA001166	752.105	385.884	0.513071	0.181146	2832	GO:0005515,GO:0005216,GO:0016020,GO:0006811,GO:0055085	protein binding|ion channel activity|membrane|ion transport|transmembrane transport	-	-
BGIBMGA001167	276.249	311.081	1.12609	0.807499	1431	GO:0005634,GO:0043565,GO:0003700,GO:0006355	nucleus|sequence-specific DNA binding|sequence-specific DNA binding transcription factor activity|regulation of transcription, DNA-templated	path:bmor04013,path:bmor04320	MAPK signaling pathway - fly|Dorso-ventral axis formation
BGIBMGA001168	901.179	960.553	1.06589	0.901264	1848	-	-	-	-
BGIBMGA001169	23.5822	28.496	1.20837	0.822884	1080	-	-	-	-
BGIBMGA001170	0	0			348	-	-	-	-
BGIBMGA001171	3.36889	3.562	1.05732	1	684	-	-	-	-
BGIBMGA001172	8.42223	10.686	1.26879	0.893134	810	GO:0004143,GO:0007205,GO:0035556	diacylglycerol kinase activity|protein kinase C-activating G-protein coupled receptor signaling pathway|intracellular signal transduction	path:bmor00561,path:bmor00564,path:bmor01100,path:bmor04070	Glycerolipid metabolism|Glycerophospholipid metabolism|Metabolic pathways|Phosphatidylinositol signaling system
BGIBMGA001173	0	0			957	GO:0016787,GO:0003676,GO:0046872	hydrolase activity|nucleic acid binding|metal ion binding	-	-
BGIBMGA001174	21.0556	18.9973	0.902248	0.947072	657	-	-	-	-
BGIBMGA001175	132.229	203.034	1.53547	0.373686	1407	-	-	-	-
BGIBMGA001176	13.4756	0	0	0.0471882	510	-	-	-	-
BGIBMGA001177	32.8467	78.364	2.38575	0.123439	1527	-	-	-	-
BGIBMGA001178	581.976	351.451	0.603892	0.305245	312	-	-	-	-
BGIBMGA001179	0	0			354	-	-	-	-
BGIBMGA001180	0	0			399	GO:0003700,GO:0006355,GO:0043565,GO:0000976,GO:0003677	sequence-specific DNA binding transcription factor activity|regulation of transcription, DNA-templated|sequence-specific DNA binding|transcription regulatory region sequence-specific DNA binding|DNA binding	-	-
BGIBMGA001181	0	0			234	-	-	-	-
BGIBMGA001182	32621	17520.3	0.537087	0.264617	3951	-	-	-	-
BGIBMGA001183	147.389	109.235	0.741132	0.547303	3477	GO:0006468,GO:0004672,GO:0005524,GO:0004713,GO:0004714,GO:0016020,GO:0007169,GO:0005515,GO:0016772	protein phosphorylation|protein kinase activity|ATP binding|protein tyrosine kinase activity|transmembrane receptor protein tyrosine kinase activity|membrane|transmembrane receptor protein tyrosine kinase signaling pathway|protein binding|transferase activity, transferring phosphorus-containing groups	-	-
BGIBMGA001184	0	0			183	-	-	-	-
BGIBMGA001185	144.862	60.554	0.418011	0.0869759	1197	GO:0016810,GO:0006044,GO:0008448,GO:0016787	hydrolase activity, acting on carbon-nitrogen (but not peptide) bonds|N-acetylglucosamine metabolic process|N-acetylglucosamine-6-phosphate deacetylase activity|hydrolase activity	path:bmor00520	Amino sugar and nucleotide sugar metabolism
BGIBMGA001186	135.598	109.235	0.805578	0.669122	237	GO:0006614,GO:0008312,GO:0048500,GO:0045900	SRP-dependent cotranslational protein targeting to membrane|7S RNA binding|signal recognition particle|negative regulation of translational elongation	path:bmor03060	Protein export
BGIBMGA001187	8.42223	5.93667	0.704881	0.860316	2505	-	-	-	-
BGIBMGA001188	441.325	395.382	0.895898	0.825195	2418	-	-	path:bmor03018	RNA degradation
BGIBMGA001189	21.8978	22.5593	1.03021	1	330	-	-	-	-
BGIBMGA001190	1730.77	933.244	0.539208	0.243997	1902	-	-	-	-
BGIBMGA001191	7.58001	7.124	0.939841	1	1650	-	-	-	-
BGIBMGA001192	78.3267	78.364	1.00048	1	492	-	-	-	-
BGIBMGA001193	0	0			717	-	-	-	-
BGIBMGA001194	192.027	289.709	1.50869	0.389877	6588	GO:0006418,GO:0000166,GO:0005524,GO:0004812,GO:0016876,GO:0005737,GO:0043039,GO:0006425,GO:0004819,GO:0006412	tRNA aminoacylation for protein translation|nucleotide binding|ATP binding|aminoacyl-tRNA ligase activity|ligase activity, forming aminoacyl-tRNA and related compounds|cytoplasm|tRNA aminoacylation|glutaminyl-tRNA aminoacylation|glutamine-tRNA ligase activity|translation	-	-
BGIBMGA001195	176.025	224.406	1.27486	0.61415	453	-	-	path:bmor03010	Ribosome
BGIBMGA001196	3.36889	0	0	0.489229	642	GO:0008199,GO:0006879	ferric iron binding|cellular iron ion homeostasis	path:bmor00860	Porphyrin and chlorophyll metabolism
BGIBMGA001197	309.096	355.013	1.14855	0.775964	1608	GO:0005515	protein binding	-	-
BGIBMGA001198	0	0			861	GO:0005634	nucleus	path:bmor04068,path:bmor04310,path:bmor04630	FoxO signaling pathway|Wnt signaling pathway|Jak-STAT signaling pathway
BGIBMGA001199	0	0			390	-	-	-	-
BGIBMGA001200	0	0			291	GO:0003700,GO:0006355,GO:0043565,GO:0003677	sequence-specific DNA binding transcription factor activity|regulation of transcription, DNA-templated|sequence-specific DNA binding|DNA binding	-	-
BGIBMGA001201	22387.1	14988.9	0.669532	0.476093	555	GO:0005515	protein binding	-	-
BGIBMGA001202	18365.5	20676.2	1.12582	0.831173	1554	GO:0008270	zinc ion binding	-	-
BGIBMGA001203	0	0			426	-	-	-	-
BGIBMGA001204	10.9489	18.9973	1.73509	0.562086	705	GO:0008270	zinc ion binding	-	-
BGIBMGA001205	41.2689	23.7467	0.575413	0.414931	1086	GO:0005515	protein binding	-	-
BGIBMGA001206	1010.67	869.128	0.859955	0.77072	1611	GO:0005524,GO:0044267,GO:0006457,GO:0051082,GO:0005737,GO:0042026	ATP binding|cellular protein metabolic process|protein folding|unfolded protein binding|cytoplasm|protein refolding	-	-
BGIBMGA001207	0	8.31134	Inf	0.106063	258	-	-	-	-
BGIBMGA001208	149.073	170.976	1.14692	0.782432	2349	-	-	path:bmor04120	Ubiquitin mediated proteolysis
BGIBMGA001209	208.029	188.786	0.907499	0.846908	1272	GO:0005515	protein binding	-	-
BGIBMGA001210	0	0			1551	GO:0005515,GO:0003677	protein binding|DNA binding	-	-
BGIBMGA001211	264.458	252.902	0.956303	0.932557	3150	GO:0046983	protein dimerization activity	-	-
BGIBMGA001212	36.2156	39.182	1.08191	0.930543	462	GO:0005509	calcium ion binding	-	-
BGIBMGA001213	0	0			207	-	-	-	-
BGIBMGA001214	0	0			324	-	-	-	-
BGIBMGA001215	0	0			825	-	-	-	-
BGIBMGA001216	0	0			204	-	-	-	-
BGIBMGA001217	25.2667	61.7414	2.44359	0.138038	618	GO:0003676,GO:0005634	nucleic acid binding|nucleus	-	-
BGIBMGA001218	942.448	808.574	0.857952	0.76612	2523	-	-	path:bmor04141	Protein processing in endoplasmic reticulum
BGIBMGA001219	67.3778	84.3007	1.25116	0.680615	1032	GO:0016772	transferase activity, transferring phosphorus-containing groups	-	-
BGIBMGA001220	49.6912	30.8707	0.621251	0.450494	1098	GO:0005338,GO:0015780,GO:0016021,GO:0008643,GO:0000139,GO:0005351	nucleotide-sugar transmembrane transporter activity|nucleotide-sugar transport|integral component of membrane|carbohydrate transport|Golgi membrane|sugar:hydrogen symporter activity	-	-
BGIBMGA001221	37.0578	40.3694	1.08936	0.919882	408	-	-	-	-
BGIBMGA001222	112.016	150.791	1.34616	0.546837	762	-	-	-	-
BGIBMGA001223	501.965	486.807	0.969803	0.954412	1398	GO:0005524,GO:0003676,GO:0004386,GO:0008026	ATP binding|nucleic acid binding|helicase activity|ATP-dependent helicase activity	-	-
BGIBMGA001224	0	0			978	GO:0016012,GO:0016021	sarcoglycan complex|integral component of membrane	-	-
BGIBMGA001225	0	0			285	-	-	-	-
BGIBMGA001226	0	0			2541	GO:0005215,GO:0016020,GO:0006810,GO:0055085,GO:0016021	transporter activity|membrane|transport|transmembrane transport|integral component of membrane	-	-
BGIBMGA001227	0	0			639	-	-	-	-
BGIBMGA001228	1.68445	4.74934	2.81952	0.669532	1347	-	-	-	-
BGIBMGA001229	0	0			201	-	-	-	-
BGIBMGA001230	0	0			1512	-	-	-	-
BGIBMGA001231	0	2.37467	Inf	0.548328	1602	GO:0003700,GO:0006355,GO:0043565	sequence-specific DNA binding transcription factor activity|regulation of transcription, DNA-templated|sequence-specific DNA binding	-	-
BGIBMGA001232	640.932	611.477	0.954044	0.928175	381	GO:0005515,GO:0008270	protein binding|zinc ion binding	path:bmor03420,path:bmor04120,path:bmor04141,path:bmor04310,path:bmor04350	Nucleotide excision repair|Ubiquitin mediated proteolysis|Protein processing in endoplasmic reticulum|Wnt signaling pathway|TGF-beta signaling pathway
BGIBMGA001233	11.7911	13.0607	1.10767	0.981072	915	-	-	-	-
BGIBMGA001234	8.42223	13.0607	1.55074	0.715827	741	-	-	-	-
BGIBMGA001235	37.9	27.3087	0.720545	0.640583	699	GO:0005737,GO:0003934,GO:0046654	cytoplasm|GTP cyclohydrolase I activity|tetrahydrofolate biosynthetic process	-	-
BGIBMGA001236	245.929	390.633	1.5884	0.336637	345	-	-	-	-
BGIBMGA001237	10.9489	7.124	0.650659	0.763907	1281	GO:0003824,GO:0008152,GO:0009081,GO:0004084	catalytic activity|metabolic process|branched-chain amino acid metabolic process|branched-chain-amino-acid transaminase activity	path:bmor00280,path:bmor00290,path:bmor00770,path:bmor01100,path:bmor01210,path:bmor01230	Valine, leucine and isoleucine degradation|Valine, leucine and isoleucine biosynthesis|Pantothenate and CoA biosynthesis|Metabolic pathways|2-Oxocarboxylic acid metabolism|Biosynthesis of amino acids
BGIBMGA001238	237.507	113.984	0.479919	0.129669	2058	GO:0006418,GO:0000166,GO:0005524,GO:0004812	tRNA aminoacylation for protein translation|nucleotide binding|ATP binding|aminoacyl-tRNA ligase activity	path:bmor00970	Aminoacyl-tRNA biosynthesis
BGIBMGA001239	84.2223	75.9894	0.902248	0.860923	855	GO:0006357,GO:0033588	regulation of transcription from RNA polymerase II promoter|Elongator holoenzyme complex	-	-
BGIBMGA001240	0	2.37467	Inf	0.548328	909	GO:0016021	integral component of membrane	-	-
BGIBMGA001241	338.574	378.76	1.11869	0.818765	1977	GO:0006457,GO:0006950,GO:0005524,GO:0051082	protein folding|response to stress|ATP binding|unfolded protein binding	-	-
BGIBMGA001242	13.4756	22.5593	1.67409	0.553633	1932	-	-	-	-
BGIBMGA001243	5492.98	7088.38	1.29044	0.647128	531	-	-	path:bmor03010	Ribosome
BGIBMGA001244	12.6333	8.31134	0.657889	0.745314	1482	-	-	-	-
BGIBMGA001245	0	0			1626	-	-	-	-
BGIBMGA001246	2.52667	10.686	4.22929	0.305036	741	GO:0004867	serine-type endopeptidase inhibitor activity	-	-
BGIBMGA001247	0	3.562	Inf	0.388749	1473	GO:0007165	signal transduction	-	-
BGIBMGA001248	0.842223	1.18733	1.40976	1	2097	-	-	-	-
BGIBMGA001249	66.5356	73.6147	1.1064	0.866955	963	-	-	-	-
BGIBMGA001250	16.0022	9.49867	0.593584	0.628618	906	-	-	-	-
BGIBMGA001251	6.73778	15.4353	2.29086	0.438966	525	GO:0005634	nucleus	path:bmor04068,path:bmor04310,path:bmor04630	FoxO signaling pathway|Wnt signaling pathway|Jak-STAT signaling pathway
BGIBMGA001252	395.003	471.372	1.19334	0.718041	849	-	-	path:bmor03010	Ribosome
BGIBMGA001253	40.4267	27.3087	0.675511	0.564135	384	-	-	-	-
BGIBMGA001254	6.73778	1.18733	0.17622	0.416093	2118	GO:0009190,GO:0016849,GO:0035556	cyclic nucleotide biosynthetic process|phosphorus-oxygen lyase activity|intracellular signal transduction	-	-
BGIBMGA001255	3.36889	10.686	3.17196	0.394177	1824	GO:0009190,GO:0016849,GO:0035556	cyclic nucleotide biosynthetic process|phosphorus-oxygen lyase activity|intracellular signal transduction	path:bmor00230	Purine metabolism
BGIBMGA001256	0	0			5331	GO:0005515,GO:0005509	protein binding|calcium ion binding	-	-
BGIBMGA001257	67.3778	54.6174	0.810613	0.719482	1419	GO:0055114	oxidation-reduction process	-	-
BGIBMGA001258	62.3245	48.6807	0.781084	0.676861	660	GO:0016021,GO:0016192,GO:0006810	integral component of membrane|vesicle-mediated transport|transport	path:bmor04130	SNARE interactions in vesicular transport
BGIBMGA001259	5.89556	7.124	1.20837	0.976425	1761	-	-	-	-
BGIBMGA001260	120.438	116.359	0.966131	0.958811	333	-	-	-	-
BGIBMGA001261	1771.2	2005.41	1.13223	0.81664	2562	-	-	-	-
BGIBMGA001262	16.8445	32.058	1.90318	0.386722	738	GO:0005509	calcium ion binding	-	-
BGIBMGA001263	5.89556	4.74934	0.805578	0.990652	885	GO:0004803,GO:0003677,GO:0006313	transposase activity|DNA binding|transposition, DNA-mediated	-	-
BGIBMGA001264	110.331	111.609	1.01158	0.995524	765	GO:0046982	protein heterodimerization activity	-	-
BGIBMGA001265	465.749	429.815	0.922846	0.873425	3432	GO:0006413,GO:0005525,GO:0003743,GO:0005622,GO:0003924	translational initiation|GTP binding|translation initiation factor activity|intracellular|GTPase activity	path:bmor03013	RNA transport
BGIBMGA001266	108.647	18.9973	0.174854	0.00284057	642	GO:0016020,GO:0007275,GO:0009966	membrane|multicellular organismal development|regulation of signal transduction	path:bmor04630	Jak-STAT signaling pathway
BGIBMGA001267	452.274	468.997	1.03698	0.94313	2733	GO:0004842	ubiquitin-protein ligase activity	path:bmor04120	Ubiquitin mediated proteolysis
BGIBMGA001268	77.4845	55.8047	0.720204	0.554246	4518	GO:0016772,GO:0016773,GO:0035091	transferase activity, transferring phosphorus-containing groups|phosphotransferase activity, alcohol group as acceptor|phosphatidylinositol binding	path:bmor00562,path:bmor01100,path:bmor04070	Inositol phosphate metabolism|Metabolic pathways|Phosphatidylinositol signaling system
BGIBMGA001269	26.9511	16.6227	0.616771	0.552585	624	GO:0005515,GO:0035091	protein binding|phosphatidylinositol binding	-	-
BGIBMGA001270	146.547	508.179	3.46769	0.0116577	1146	-	-	path:bmor00531,path:bmor01100,path:bmor04142	Glycosaminoglycan degradation|Metabolic pathways|Lysosome
BGIBMGA001271	61.4823	77.1767	1.25527	0.682291	2817	-	-	-	-
BGIBMGA001272	1.68445	20.1847	11.983	0.0366556	2214	GO:0006508,GO:0016020,GO:0008236	proteolysis|membrane|serine-type peptidase activity	-	-
BGIBMGA001273	10.1067	9.49867	0.939841	1	699	GO:0005506,GO:0055114,GO:0045329,GO:0031418,GO:0050353,GO:0016491	iron ion binding|oxidation-reduction process|carnitine biosynthetic process|L-ascorbic acid binding|trimethyllysine dioxygenase activity|oxidoreductase activity	path:bmor00310	Lysine degradation
BGIBMGA001274	0	0			1419	GO:0006508,GO:0008233	proteolysis|peptidase activity	-	-
BGIBMGA001275	26.9511	3.562	0.132165	0.0448171	1230	GO:0008168,GO:0003676,GO:0032259,GO:0006508,GO:0008233	methyltransferase activity|nucleic acid binding|methylation|proteolysis|peptidase activity	-	-
BGIBMGA001276	24.4245	58.1794	2.38201	0.155854	1377	GO:0020037,GO:0005506,GO:0016705,GO:0055114	heme binding|iron ion binding|oxidoreductase activity, acting on paired donors, with incorporation or reduction of molecular oxygen|oxidation-reduction process	-	-
BGIBMGA001277	0.842223	1.18733	1.40976	1	1359	GO:0020037,GO:0005506,GO:0016705,GO:0055114	heme binding|iron ion binding|oxidoreductase activity, acting on paired donors, with incorporation or reduction of molecular oxygen|oxidation-reduction process	-	-
BGIBMGA001278	149.073	137.731	0.923912	0.881502	912	GO:0019239	deaminase activity	path:bmor00230,path:bmor01100	Purine metabolism|Metabolic pathways
BGIBMGA001279	19.3711	5.93667	0.30647	0.250449	330	GO:0016765	transferase activity, transferring alkyl or aryl (other than methyl) groups	-	-
BGIBMGA001280	42.9534	37.9947	0.884556	0.870426	438	GO:0016765	transferase activity, transferring alkyl or aryl (other than methyl) groups	-	-
BGIBMGA001281	83.3801	71.24	0.854401	0.779846	1599	GO:0005515	protein binding	-	-
BGIBMGA001282	192.869	132.981	0.689491	0.444227	1596	GO:0016887,GO:0005524,GO:0005515	ATPase activity|ATP binding|protein binding	-	-
BGIBMGA001283	105.278	165.039	1.56766	0.35806	630	-	-	-	-
BGIBMGA001284	0	0			729	-	-	-	-
BGIBMGA001285	0	0			240	-	-	-	-
BGIBMGA001286	0	0			939	GO:0005515	protein binding	-	-
BGIBMGA001287	5.89556	4.74934	0.805578	0.990652	315	-	-	-	-
BGIBMGA001288	13.4756	15.4353	1.14543	0.937127	912	-	-	-	-
BGIBMGA001289	20.2134	16.6227	0.822361	0.858422	510	-	-	-	-
BGIBMGA001290	40.4267	37.9947	0.939841	0.953528	1080	GO:0005515	protein binding	path:bmor04120,path:bmor04144	Ubiquitin mediated proteolysis|Endocytosis
BGIBMGA001291	2.52667	0	0	0.604621	1527	GO:0008152,GO:0008484	metabolic process|sulfuric ester hydrolase activity	path:bmor00531,path:bmor01100,path:bmor04142	Glycosaminoglycan degradation|Metabolic pathways|Lysosome
BGIBMGA001292	62.3245	49.868	0.800135	0.708385	588	GO:0020037	heme binding	-	-
BGIBMGA001293	42.1112	8.31134	0.197367	0.0364443	1935	GO:0005515	protein binding	-	-
BGIBMGA001294	73.2734	20.1847	0.275471	0.0346383	1869	-	-	-	-
BGIBMGA001295	0	0			486	-	-	-	-
BGIBMGA001296	618.192	355.013	0.574276	0.260937	1410	GO:0003700,GO:0006355,GO:0043565,GO:0005634	sequence-specific DNA binding transcription factor activity|regulation of transcription, DNA-templated|sequence-specific DNA binding|nucleus	-	-
BGIBMGA001297	19.3711	17.81	0.91941	0.9724	1569	-	-	-	-
BGIBMGA001298	0	0			423	-	-	-	-
BGIBMGA001299	0	0			1290	-	-	-	-
BGIBMGA001300	5.89556	8.31134	1.40976	0.857211	843	GO:0016021,GO:0004930,GO:0007186	integral component of membrane|G-protein coupled receptor activity|G-protein coupled receptor signaling pathway	-	-
BGIBMGA001301	0	3.562	Inf	0.388749	1239	GO:0016020,GO:0007155	membrane|cell adhesion	-	-
BGIBMGA001302	698.203	617.414	0.88429	0.808455	498	GO:0015991,GO:0015078,GO:0033179,GO:0033177	ATP hydrolysis coupled proton transport|hydrogen ion transmembrane transporter activity|proton-transporting V-type ATPase, V0 domain|proton-transporting two-sector ATPase complex, proton-transporting domain	path:bmor00190,path:bmor01100,path:bmor04142,path:bmor04145	Oxidative phosphorylation|Metabolic pathways|Lysosome|Phagosome
BGIBMGA001303	220.662	168.601	0.764069	0.57836	1773	-	-	path:bmor00510,path:bmor01100,path:bmor04141	N-Glycan biosynthesis|Metabolic pathways|Protein processing in endoplasmic reticulum
BGIBMGA001304	0	0			345	-	-	-	-
BGIBMGA001305	0	0			288	-	-	-	-
BGIBMGA001306	0	0			1071	GO:0005215,GO:0016020,GO:0006810,GO:0055085,GO:0016021	transporter activity|membrane|transport|transmembrane transport|integral component of membrane	-	-
BGIBMGA001307	341.1	401.319	1.17654	0.738512	465	GO:0006801,GO:0055114,GO:0046872	superoxide metabolic process|oxidation-reduction process|metal ion binding	path:bmor04146	Peroxisome
BGIBMGA001308	12.6333	32.058	2.53757	0.224083	660	-	-	-	-
BGIBMGA001309	52.2178	41.5567	0.795833	0.717512	957	GO:0016627,GO:0016020,GO:0006784,GO:0055114	oxidoreductase activity, acting on the CH-CH group of donors|membrane|heme a biosynthetic process|oxidation-reduction process	path:bmor00190,path:bmor00860,path:bmor01100	Oxidative phosphorylation|Porphyrin and chlorophyll metabolism|Metabolic pathways
BGIBMGA001310	22.74	35.62	1.5664	0.524342	2439	GO:0005515,GO:0006508,GO:0004177,GO:0005622	protein binding|proteolysis|aminopeptidase activity|intracellular	-	-
BGIBMGA001311	0	0			258	-	-	-	-
BGIBMGA001312	42.9534	42.744	0.995126	1	1017	-	-	-	-
BGIBMGA001313	0	3.562	Inf	0.388749	1650	GO:0005215,GO:0016020,GO:0006810,GO:0055085,GO:0016021	transporter activity|membrane|transport|transmembrane transport|integral component of membrane	-	-
BGIBMGA001314	42.9534	18.9973	0.442278	0.234061	567	-	-	-	-
BGIBMGA001315	6.73778	14.248	2.11464	0.501013	699	GO:0003677	DNA binding	-	-
BGIBMGA001316	0	1.18733	Inf	0.862227	1206	-	-	-	-
BGIBMGA001317	0	0			858	-	-	-	-
BGIBMGA001318	56.4289	33.2454	0.589154	0.383416	219	GO:0005509	calcium ion binding	-	-
BGIBMGA001319	386.58	53.43	0.138212	0.000117728	225	GO:0005509	calcium ion binding	-	-
BGIBMGA001320	0	0			816	GO:0006508,GO:0004252,GO:0003824	proteolysis|serine-type endopeptidase activity|catalytic activity	-	-
BGIBMGA001321	32.0045	23.7467	0.74198	0.69561	711	-	-	-	-
BGIBMGA001322	0	0			225	GO:0005515	protein binding	-	-
BGIBMGA001323	125.491	127.045	1.01238	0.992311	765	GO:0016491,GO:0008152	oxidoreductase activity|metabolic process	-	-
BGIBMGA001324	1.68445	0	0	0.773298	711	-	-	-	-
BGIBMGA001325	7.58001	10.686	1.40976	0.817077	681	-	-	-	-
BGIBMGA001326	16.0022	11.8733	0.74198	0.797352	900	-	-	path:bmor03008,path:bmor03013	Ribosome biogenesis in eukaryotes|RNA transport
BGIBMGA001327	112.858	119.921	1.06258	0.91408	591	-	-	-	-
BGIBMGA001328	21.8978	74.802	3.41596	0.0379151	1371	GO:0008061,GO:0005576,GO:0006030	chitin binding|extracellular region|chitin metabolic process	-	-
BGIBMGA001329	0	0			213	-	-	-	-
BGIBMGA001330	77.4845	124.67	1.60897	0.346396	2205	GO:0005515	protein binding	-	-
BGIBMGA001331	40.4267	59.3667	1.4685	0.513598	891	-	-	-	-
BGIBMGA001332	0	8.31134	Inf	0.106063	597	-	-	-	-
BGIBMGA001333	42.1112	33.2454	0.789467	0.730132	1014	-	-	path:bmor00230,path:bmor00232,path:bmor01100	Purine metabolism|Caffeine metabolism|Metabolic pathways
BGIBMGA001334	64.8512	28.496	0.439406	0.169151	1704	GO:0005515	protein binding	-	-
BGIBMGA001335	84.2223	89.05	1.05732	0.929591	1776	GO:0008033,GO:0017150,GO:0050660,GO:0055114	tRNA processing|tRNA dihydrouridine synthase activity|flavin adenine dinucleotide binding|oxidation-reduction process	-	-
BGIBMGA001336	71.589	70.0527	0.978541	0.990306	1140	GO:0008026,GO:0005524,GO:0003676	ATP-dependent helicase activity|ATP binding|nucleic acid binding	-	-
BGIBMGA001337	1.68445	0	0	0.773298	603	-	-	-	-
BGIBMGA001338	32.0045	23.7467	0.74198	0.69561	1098	GO:0016758,GO:0008152	transferase activity, transferring hexosyl groups|metabolic process	-	-
BGIBMGA001339	104.436	125.857	1.20512	0.713969	597	-	-	-	-
BGIBMGA001340	96.8556	108.047	1.11555	0.839152	1071	-	-	path:bmor00770,path:bmor01100	Pantothenate and CoA biosynthesis|Metabolic pathways
BGIBMGA001341	46.3223	112.797	2.43504	0.0901607	663	-	-	-	-
BGIBMGA001342	26.1089	35.62	1.36429	0.662461	693	GO:0005634,GO:0003713	nucleus|transcription coactivator activity	-	-
BGIBMGA001343	80.0112	167.414	2.09238	0.134762	606	GO:0016881	acid-amino acid ligase activity	-	-
BGIBMGA001344	17.6867	10.686	0.604184	0.620625	768	GO:0016772,GO:0006468,GO:0004672,GO:0005524,GO:0004674	transferase activity, transferring phosphorus-containing groups|protein phosphorylation|protein kinase activity|ATP binding|protein serine/threonine kinase activity	-	-
BGIBMGA001345	0	0			189	-	-	-	-
BGIBMGA001346	4.21112	2.37467	0.563905	0.883679	4875	-	-	-	-
BGIBMGA001347	1.68445	4.74934	2.81952	0.669532	663	GO:0005198,GO:0005576	structural molecule activity|extracellular region	-	-
BGIBMGA001348	17.6867	26.1213	1.47689	0.631964	1788	GO:0005515	protein binding	path:bmor00040,path:bmor00051,path:bmor00052,path:bmor00561,path:bmor00620,path:bmor01100	Pentose and glucuronate interconversions|Fructose and mannose metabolism|Galactose metabolism|Glycerolipid metabolism|Pyruvate metabolism|Metabolic pathways
BGIBMGA001349	23.5822	10.686	0.453138	0.37179	660	GO:0005515	protein binding	-	-
BGIBMGA001350	7.58001	2.37467	0.31328	0.519204	1524	-	-	-	-
BGIBMGA001351	103.593	32.058	0.30946	0.0341712	1023	-	-	path:bmor00040,path:bmor00051,path:bmor00052,path:bmor00561,path:bmor00620,path:bmor01100	Pentose and glucuronate interconversions|Fructose and mannose metabolism|Galactose metabolism|Glycerolipid metabolism|Pyruvate metabolism|Metabolic pathways
BGIBMGA001352	47.1645	40.3694	0.855927	0.820444	621	GO:0016020	membrane	-	-
BGIBMGA001353	198.765	89.05	0.448018	0.10203	843	GO:0016020	membrane	-	-
BGIBMGA001354	0	0			783	-	-	-	-
BGIBMGA001355	29.4778	35.62	1.20837	0.800012	309	-	-	-	-
BGIBMGA001356	32.0045	36.8074	1.15007	0.857102	435	-	-	-	-
BGIBMGA001357	0.842223	2.37467	2.81952	0.862791	888	-	-	-	-
BGIBMGA001358	0	0			633	-	-	-	-
BGIBMGA001359	0	0			213	-	-	-	-
BGIBMGA001360	0	0			426	-	-	-	-
BGIBMGA001361	0	0			1056	GO:0008061,GO:0005576,GO:0006030	chitin binding|extracellular region|chitin metabolic process	-	-
BGIBMGA001362	0	0			183	-	-	-	-
BGIBMGA001363	987.928	1493.67	1.51192	0.430435	246	GO:0006412,GO:0005840,GO:0003735,GO:0005622	translation|ribosome|structural constituent of ribosome|intracellular	path:bmor03010	Ribosome
BGIBMGA001364	93.4868	60.554	0.647728	0.415299	2406	-	-	-	-
BGIBMGA001365	23.5822	21.372	0.906275	0.943255	3297	-	-	-	-
BGIBMGA001366	10.1067	3.562	0.35244	0.47381	729	-	-	-	-
BGIBMGA001367	3.36889	0	0	0.489229	996	-	-	path:bmor00040,path:bmor00051,path:bmor00052,path:bmor00561,path:bmor00620,path:bmor01100	Pentose and glucuronate interconversions|Fructose and mannose metabolism|Galactose metabolism|Glycerolipid metabolism|Pyruvate metabolism|Metabolic pathways
BGIBMGA001368	0	0			1449	GO:0030246	carbohydrate binding	-	-
BGIBMGA001369	0	0			855	GO:0006508,GO:0004252,GO:0003824	proteolysis|serine-type endopeptidase activity|catalytic activity	-	-
BGIBMGA001370	233.296	231.53	0.992432	0.995731	3084	GO:0005856	cytoskeleton	-	-
BGIBMGA001371	192.869	203.034	1.0527	0.921227	2094	GO:0003779	actin binding	-	-
BGIBMGA001372	496.069	594.854	1.19914	0.713777	5571	GO:0003779,GO:0046982	actin binding|protein heterodimerization activity	-	-
BGIBMGA001373	565.132	571.108	1.01057	0.98489	1176	-	-	-	-
BGIBMGA001374	0	1.18733	Inf	0.862227	888	-	-	-	-
BGIBMGA001375	12.6333	17.81	1.40976	0.736403	1134	GO:0046872	metal ion binding	-	-
BGIBMGA001376	19.3711	45.1187	2.32917	0.202763	360	-	-	-	-
BGIBMGA001377	0	1.18733	Inf	0.862227	1344	-	-	-	-
BGIBMGA001378	1.68445	0	0	0.773298	393	-	-	-	-
BGIBMGA001379	7.58001	10.686	1.40976	0.817077	1674	GO:0006486,GO:0016020,GO:0008378	protein glycosylation|membrane|galactosyltransferase activity	path:bmor00601,path:bmor01100	Glycosphingolipid biosynthesis - lacto and neolacto series|Metabolic pathways
BGIBMGA001380	353.734	245.778	0.694811	0.45061	4134	GO:0005515	protein binding	-	-
BGIBMGA001381	12.6333	11.8733	0.939841	1	1233	-	-	-	-
BGIBMGA001382	127.176	224.406	1.76454	0.237663	414	GO:0003677,GO:0046983	DNA binding|protein dimerization activity	-	-
BGIBMGA001383	4.21112	3.562	0.845857	1	1071	GO:0006012,GO:0003978,GO:0003824,GO:0050662,GO:0044237	galactose metabolic process|UDP-glucose 4-epimerase activity|catalytic activity|coenzyme binding|cellular metabolic process	path:bmor00052,path:bmor00520,path:bmor01100	Galactose metabolism|Amino sugar and nucleotide sugar metabolism|Metabolic pathways
BGIBMGA001384	58.9556	92.612	1.57088	0.394054	495	GO:0003677,GO:0046983	DNA binding|protein dimerization activity	-	-
BGIBMGA001385	0	0			1413	GO:0016491,GO:0055114	oxidoreductase activity|oxidation-reduction process	-	-
BGIBMGA001386	132.229	237.467	1.79588	0.222656	1098	GO:0009156,GO:0004749,GO:0000287,GO:0044249,GO:0009165,GO:0009116	ribonucleoside monophosphate biosynthetic process|ribose phosphate diphosphokinase activity|magnesium ion binding|cellular biosynthetic process|nucleotide biosynthetic process|nucleoside metabolic process	path:bmor00030,path:bmor00230,path:bmor01100,path:bmor01200,path:bmor01230	Pentose phosphate pathway|Purine metabolism|Metabolic pathways|Carbon metabolism|Biosynthesis of amino acids
BGIBMGA001387	0	0			486	-	-	-	-
BGIBMGA001388	2.52667	47.4934	18.7968	0.000750161	342	-	-	-	-
BGIBMGA001389	1.68445	40.3694	23.966	0.00103906	342	-	-	-	-
BGIBMGA001390	14.3178	15.4353	1.07805	0.992912	3537	-	-	-	-
BGIBMGA001391	5.05334	3.562	0.704881	0.944442	945	GO:0005634,GO:0003700,GO:0003707,GO:0006355,GO:0043401	nucleus|sequence-specific DNA binding transcription factor activity|steroid hormone receptor activity|regulation of transcription, DNA-templated|steroid hormone mediated signaling pathway	-	-
BGIBMGA001392	0	1.18733	Inf	0.862227	534	GO:0005634,GO:0003700,GO:0003707,GO:0006355,GO:0043401	nucleus|sequence-specific DNA binding transcription factor activity|steroid hormone receptor activity|regulation of transcription, DNA-templated|steroid hormone mediated signaling pathway	-	-
BGIBMGA001393	0.842223	0	0	1	2166	-	-	-	-
BGIBMGA001394	5.05334	3.562	0.704881	0.944442	195	-	-	-	-
BGIBMGA001395	1087.31	996.173	0.916181	0.867747	579	GO:0005839,GO:0004298,GO:0051603	proteasome core complex|threonine-type endopeptidase activity|proteolysis involved in cellular protein catabolic process	path:bmor03050	Proteasome
BGIBMGA001396	71.589	48.6807	0.680003	0.495064	1119	-	-	-	-
BGIBMGA001397	0	0			585	-	-	-	-
BGIBMGA001398	4.21112	13.0607	3.10148	0.347569	1308	-	-	-	-
BGIBMGA001399	101.909	49.868	0.489339	0.179828	1011	GO:0005975,GO:0042578,GO:0042132	carbohydrate metabolic process|phosphoric ester hydrolase activity|fructose 1,6-bisphosphate 1-phosphatase activity	path:bmor00010,path:bmor00030,path:bmor00051,path:bmor01100,path:bmor01200	Glycolysis / Gluconeogenesis|Pentose phosphate pathway|Fructose and mannose metabolism|Metabolic pathways|Carbon metabolism
BGIBMGA001400	0	0			3243	-	-	-	-
BGIBMGA001401	16.0022	22.5593	1.40976	0.698636	1113	GO:0070403	NAD+ binding	-	-
BGIBMGA001402	139.809	186.411	1.33333	0.553069	1089	-	-	-	-
BGIBMGA001403	18.5289	8.31134	0.448561	0.42367	2106	-	-	-	-
BGIBMGA001404	0	0			825	GO:0003723,GO:0006278,GO:0003964	RNA binding|RNA-dependent DNA replication|RNA-directed DNA polymerase activity	-	-
BGIBMGA001405	0	0			975	-	-	-	-
BGIBMGA001406	546.603	529.551	0.968804	0.952724	1623	GO:0006457,GO:0005524,GO:0051082,GO:0044267	protein folding|ATP binding|unfolded protein binding|cellular protein metabolic process	-	-
BGIBMGA001407	0	0			1269	-	-	-	-
BGIBMGA001408	7.58001	28.496	3.75937	0.118518	2112	GO:0046872	metal ion binding	-	-
BGIBMGA001409	0	0			210	-	-	-	-
BGIBMGA001410	0	2.37467	Inf	0.548328	3165	GO:0046872	metal ion binding	-	-
BGIBMGA001411	372.263	281.398	0.755913	0.563914	1062	GO:0016881	acid-amino acid ligase activity	path:bmor04120	Ubiquitin mediated proteolysis
BGIBMGA001412	0	0			303	GO:0016021,GO:0004930,GO:0007186	integral component of membrane|G-protein coupled receptor activity|G-protein coupled receptor signaling pathway	-	-
BGIBMGA001413	0	0			165	-	-	-	-
BGIBMGA001414	1.68445	0	0	0.773298	708	-	-	-	-
BGIBMGA001415	3798.43	2335.49	0.614856	0.375524	2742	GO:0005515	protein binding	-	-
BGIBMGA001416	157.496	156.728	0.995126	1	9024	GO:0005515,GO:0003824	protein binding|catalytic activity	-	-
BGIBMGA001417	245.087	258.839	1.05611	0.914021	1512	GO:0008270,GO:0005515	zinc ion binding|protein binding	-	-
BGIBMGA001418	0	0			243	-	-	-	-
BGIBMGA001419	0	0			1089	GO:0020037,GO:0005506,GO:0016705,GO:0055114	heme binding|iron ion binding|oxidoreductase activity, acting on paired donors, with incorporation or reduction of molecular oxygen|oxidation-reduction process	-	-
BGIBMGA001420	0	0			234	-	-	-	-
BGIBMGA001421	0	0			255	-	-	-	-
BGIBMGA001422	0	0			822	GO:0046872	metal ion binding	-	-
BGIBMGA001423	80.8534	104.485	1.29228	0.621759	6084	GO:0035556,GO:0007165,GO:0016459,GO:0005524,GO:0003774,GO:0005515,GO:0005622	intracellular signal transduction|signal transduction|myosin complex|ATP binding|motor activity|protein binding|intracellular	-	-
BGIBMGA001424	0	0			339	-	-	-	-
BGIBMGA001425	36.2156	34.4327	0.95077	0.97386	750	GO:0005634,GO:0003677	nucleus|DNA binding	-	-
BGIBMGA001426	0.842223	1.18733	1.40976	1	1911	GO:0006464	cellular protein modification process	-	-
BGIBMGA001427	66.5356	79.5514	1.19562	0.74881	1761	-	-	path:bmor04120	Ubiquitin mediated proteolysis
BGIBMGA001428	37.9	34.4327	0.908513	0.913295	1947	GO:0006508,GO:0004222	proteolysis|metalloendopeptidase activity	-	-
BGIBMGA001429	0	0			186	-	-	-	-
BGIBMGA001430	85.0645	118.733	1.3958	0.511266	2523	-	-	-	-
BGIBMGA001431	379.843	218.469	0.575158	0.25175	861	-	-	-	-
BGIBMGA001432	213.082	167.414	0.785678	0.619464	381	-	-	-	-
BGIBMGA001433	13.4756	4.74934	0.35244	0.393347	222	-	-	-	-
BGIBMGA001434	75.8001	153.166	2.02066	0.157237	333	-	-	-	-
BGIBMGA001435	718.416	1038.92	1.44612	0.470107	1431	GO:0004222,GO:0031012	metalloendopeptidase activity|extracellular matrix	-	-
BGIBMGA001436	41.2689	13.0607	0.316477	0.114129	1233	GO:0005515	protein binding	-	-
BGIBMGA001437	576.081	497.493	0.863582	0.769249	933	GO:0006413,GO:0003743	translational initiation|translation initiation factor activity	path:bmor03013	RNA transport
BGIBMGA001438	128.018	105.673	0.825453	0.707845	1326	-	-	-	-
BGIBMGA001439	0	0			588	-	-	-	-
BGIBMGA001440	1.68445	2.37467	1.40976	1	390	-	-	-	-
BGIBMGA001441	0	0			594	-	-	-	-
BGIBMGA001442	0	0			150	-	-	-	-
BGIBMGA001443	0.842223	0	0	1	171	-	-	-	-
BGIBMGA001444	1665.07	194.723	0.116945	0.000102437	963	GO:0042302	structural constituent of cuticle	-	-
BGIBMGA001445	0.842223	0	0	1	2778	GO:0042302	structural constituent of cuticle	-	-
BGIBMGA001446	0	0			267	-	-	-	-
BGIBMGA001447	5.05334	3.562	0.704881	0.944442	1419	-	-	-	-
BGIBMGA001448	84.2223	87.8627	1.04322	0.95104	2838	GO:0003676,GO:0000287,GO:0006796,GO:0004427,GO:0005737	nucleic acid binding|magnesium ion binding|phosphate-containing compound metabolic process|inorganic diphosphatase activity|cytoplasm	-	-
BGIBMGA001449	10.1067	7.124	0.704881	0.830387	354	-	-	-	-
BGIBMGA001450	21.8978	49.868	2.27731	0.198179	1125	-	-	-	-
BGIBMGA001451	0	0			255	-	-	-	-
BGIBMGA001452	155.811	37.9947	0.243851	0.00747853	795	-	-	-	-
BGIBMGA001453	7.58001	0	0	0.179829	234	-	-	-	-
BGIBMGA001454	0	0			213	-	-	-	-
BGIBMGA001455	0	0			459	-	-	-	-
BGIBMGA001456	101.909	112.797	1.10684	0.850152	1263	-	-	-	-
BGIBMGA001457	51.3756	34.4327	0.670215	0.520437	1911	-	-	-	-
BGIBMGA001458	163.391	132.981	0.813883	0.678131	1212	GO:0006468,GO:0004672,GO:0005524,GO:0004674,GO:0016772	protein phosphorylation|protein kinase activity|ATP binding|protein serine/threonine kinase activity|transferase activity, transferring phosphorus-containing groups	path:bmor04013,path:bmor04068,path:bmor04320	MAPK signaling pathway - fly|FoxO signaling pathway|Dorso-ventral axis formation
BGIBMGA001459	0	0			156	-	-	-	-
BGIBMGA001460	325.94	186.411	0.571919	0.245112	1071	GO:0005634,GO:0003700,GO:0006355,GO:0043565,GO:0003677	nucleus|sequence-specific DNA binding transcription factor activity|regulation of transcription, DNA-templated|sequence-specific DNA binding|DNA binding	-	-
BGIBMGA001461	50.5334	33.2454	0.657889	0.50371	1563	GO:0005215,GO:0005622,GO:0006810	transporter activity|intracellular|transport	-	-
BGIBMGA001462	8.42223	28.496	3.38343	0.144882	843	-	-	-	-
BGIBMGA001463	93.4868	130.607	1.39706	0.504629	1110	-	-	-	-
BGIBMGA001464	202.976	219.657	1.08218	0.874324	1191	GO:0016021,GO:0051205	integral component of membrane|protein insertion into membrane	path:bmor03060	Protein export
BGIBMGA001465	0	0			546	-	-	-	-
BGIBMGA001466	0	0			1974	-	-	-	-
BGIBMGA001467	279.618	249.34	0.891717	0.816301	2046	GO:0005737,GO:0006914,GO:0003824	cytoplasm|autophagy|catalytic activity	path:bmor04140	Regulation of autophagy
BGIBMGA001468	30.32	20.1847	0.665721	0.597565	1464	GO:0005515,GO:0008270	protein binding|zinc ion binding	-	-
BGIBMGA001469	2322.85	3315.04	1.42714	0.513912	321	-	-	-	-
BGIBMGA001470	293.936	246.965	0.840202	0.720601	5835	-	-	-	-
BGIBMGA001471	3316.67	3366.09	1.0149	0.977709	444	GO:0006412,GO:0015935,GO:0003735,GO:0005840	translation|small ribosomal subunit|structural constituent of ribosome|ribosome	path:bmor03010	Ribosome
BGIBMGA001472	3.36889	4.74934	1.40976	0.9474	3111	GO:0015377,GO:0016021,GO:0006811,GO:0005215,GO:0016020,GO:0006810,GO:0055085	cation:chloride symporter activity|integral component of membrane|ion transport|transporter activity|membrane|transport|transmembrane transport	-	-
BGIBMGA001473	0	3.562	Inf	0.388749	2304	GO:0016020,GO:0006810,GO:0055085	membrane|transport|transmembrane transport	-	-
BGIBMGA001474	216.451	324.142	1.49753	0.399379	453	GO:0006412,GO:0005840,GO:0003735,GO:0005622	translation|ribosome|structural constituent of ribosome|intracellular	path:bmor03010	Ribosome
BGIBMGA001475	37.0578	42.744	1.15344	0.841582	1734	GO:0003676,GO:0005515	nucleic acid binding|protein binding	-	-
BGIBMGA001476	54.7445	58.1794	1.06274	0.936346	954	GO:0005506,GO:0016705,GO:0055114,GO:0031418,GO:0000287,GO:0006796,GO:0004427,GO:0005737	iron ion binding|oxidoreductase activity, acting on paired donors, with incorporation or reduction of molecular oxygen|oxidation-reduction process|L-ascorbic acid binding|magnesium ion binding|phosphate-containing compound metabolic process|inorganic diphosphatase activity|cytoplasm	-	-
BGIBMGA001477	196.238	222.031	1.13144	0.800772	1794	-	-	-	-
BGIBMGA001478	245.087	235.092	0.959219	0.938087	2475	-	-	-	-
BGIBMGA001479	5.05334	1.18733	0.23496	0.572878	1443	-	-	-	-
BGIBMGA001480	2.52667	3.562	1.40976	0.994713	870	GO:0008061,GO:0005576,GO:0006030	chitin binding|extracellular region|chitin metabolic process	-	-
BGIBMGA001481	5.89556	10.686	1.81255	0.655282	717	GO:0005634,GO:0006355	nucleus|regulation of transcription, DNA-templated	-	-
BGIBMGA001482	73.2734	40.3694	0.550941	0.293317	240	-	-	-	-
BGIBMGA001483	5113.14	5718.2	1.11834	0.839263	420	GO:0006412,GO:0005840,GO:0003735,GO:0005622	translation|ribosome|structural constituent of ribosome|intracellular	path:bmor03010	Ribosome
BGIBMGA001484	18.5289	7.124	0.384481	0.348546	1446	GO:0008270,GO:0006511	zinc ion binding|ubiquitin-dependent protein catabolic process	-	-
BGIBMGA001485	0	0			198	-	-	-	-
BGIBMGA001486	0	0			798	GO:0042302	structural constituent of cuticle	-	-
BGIBMGA001487	0	0			645	GO:0042302	structural constituent of cuticle	-	-
BGIBMGA001488	0	0			948	GO:0003700,GO:0006355,GO:0043565	sequence-specific DNA binding transcription factor activity|regulation of transcription, DNA-templated|sequence-specific DNA binding	-	-
BGIBMGA001489	0	0			1473	-	-	-	-
BGIBMGA001490	363.84	324.142	0.890891	0.815204	1209	GO:0006457	protein folding	-	-
BGIBMGA001491	1.68445	8.31134	4.93417	0.341307	669	GO:0008061,GO:0005576,GO:0006030	chitin binding|extracellular region|chitin metabolic process	-	-
BGIBMGA001492	0	0			630	GO:0005515,GO:0008270	protein binding|zinc ion binding	-	-
BGIBMGA001493	0	0			3525	-	-	-	-
BGIBMGA001494	186.974	184.037	0.984293	0.98375	2940	GO:0005634,GO:0006355,GO:0008168,GO:0003676,GO:0032259	nucleus|regulation of transcription, DNA-templated|methyltransferase activity|nucleic acid binding|methylation	-	-
BGIBMGA001495	432.06	378.76	0.876636	0.790173	1095	GO:0005515	protein binding	-	-
BGIBMGA001496	80.8534	160.29	1.98248	0.166372	567	-	-	-	-
BGIBMGA001497	64.8512	91.4247	1.40976	0.517486	8754	GO:0005515,GO:0008270,GO:0003682,GO:0018024,GO:0005634	protein binding|zinc ion binding|chromatin binding|histone-lysine N-methyltransferase activity|nucleus	-	-
BGIBMGA001498	8.42223	40.3694	4.79319	0.0389651	1671	GO:0005215,GO:0016020,GO:0006810,GO:0055085,GO:0016021	transporter activity|membrane|transport|transmembrane transport|integral component of membrane	path:bmor04512	ECM-receptor interaction
BGIBMGA001499	35.3734	24.934	0.704881	0.627911	888	-	-	-	-
BGIBMGA001500	176.025	146.042	0.829668	0.705667	843	GO:0006412,GO:0005840,GO:0003735,GO:0005622	translation|ribosome|structural constituent of ribosome|intracellular	-	-
BGIBMGA001501	8592.36	9756.32	1.13546	0.821222	762	GO:0006412,GO:0005840,GO:0003735,GO:0005622	translation|ribosome|structural constituent of ribosome|intracellular	path:bmor03010,path:bmor04150	Ribosome|mTOR signaling pathway
BGIBMGA001502	56.4289	24.934	0.441866	0.19017	807	GO:0003824	catalytic activity	-	-
BGIBMGA001503	0.842223	1.18733	1.40976	1	1605	-	-	-	-
BGIBMGA001504	0	0			1029	GO:0008061,GO:0005576,GO:0006030	chitin binding|extracellular region|chitin metabolic process	-	-
BGIBMGA001505	0	0			582	-	-	-	-
BGIBMGA001506	0	0			882	GO:0006629,GO:0003824	lipid metabolic process|catalytic activity	-	-
BGIBMGA001507	0	0			1029	GO:0006629,GO:0003824	lipid metabolic process|catalytic activity	-	-
BGIBMGA001508	0	0			990	GO:0006629,GO:0003824	lipid metabolic process|catalytic activity	-	-
BGIBMGA001509	195.396	203.034	1.03909	0.943088	1584	GO:0005515	protein binding	path:bmor03008	Ribosome biogenesis in eukaryotes
BGIBMGA001510	133.913	148.417	1.1083	0.840782	4815	GO:0006418,GO:0000166,GO:0005524,GO:0004812	tRNA aminoacylation for protein translation|nucleotide binding|ATP binding|aminoacyl-tRNA ligase activity	-	-
BGIBMGA001511	37.0578	144.855	3.90889	0.00934718	630	-	-	-	-
BGIBMGA001512	34.5311	26.1213	0.756458	0.705757	1419	GO:0006468,GO:0004672,GO:0005524,GO:0004674,GO:0016772	protein phosphorylation|protein kinase activity|ATP binding|protein serine/threonine kinase activity|transferase activity, transferring phosphorus-containing groups	-	-
BGIBMGA001513	169.287	155.541	0.9188	0.870115	3459	GO:0006508,GO:0004252	proteolysis|serine-type endopeptidase activity	-	-
BGIBMGA001514	0	0			234	-	-	-	-
BGIBMGA001515	0	0			309	GO:0008137,GO:0005743,GO:0042773	NADH dehydrogenase (ubiquinone) activity|mitochondrial inner membrane|ATP synthesis coupled electron transport	path:bmor00190,path:bmor01100	Oxidative phosphorylation|Metabolic pathways
BGIBMGA001516	0	0			192	-	-	-	-
BGIBMGA001517	0	0			291	-	-	-	-
BGIBMGA001518	0	0			1197	-	-	-	-
BGIBMGA001519	0	0			177	-	-	-	-
BGIBMGA001520	0	0			261	-	-	-	-
BGIBMGA001521	0	0			201	-	-	-	-
BGIBMGA001522	52.2178	62.9287	1.20512	0.753454	2709	GO:0005525,GO:0003924	GTP binding|GTPase activity	path:bmor03008	Ribosome biogenesis in eukaryotes
BGIBMGA001523	0.842223	0	0	1	210	-	-	-	-
BGIBMGA001524	0	0			393	-	-	-	-
BGIBMGA001525	164.233	137.731	0.838628	0.724007	1098	GO:0006437,GO:0000166,GO:0005524,GO:0004831,GO:0005737,GO:0000049,GO:0006418,GO:0004812	tyrosyl-tRNA aminoacylation|nucleotide binding|ATP binding|tyrosine-tRNA ligase activity|cytoplasm|tRNA binding|tRNA aminoacylation for protein translation|aminoacyl-tRNA ligase activity	path:bmor00970	Aminoacyl-tRNA biosynthesis
BGIBMGA001526	0	0			414	-	-	-	-
BGIBMGA001527	0	0			159	-	-	-	-
BGIBMGA001528	30.32	54.6174	1.80136	0.333021	1998	GO:0005515	protein binding	-	-
BGIBMGA001529	0	0			975	-	-	-	-
BGIBMGA001530	2.52667	3.562	1.40976	0.994713	1968	GO:0005516,GO:0016021,GO:0015269,GO:0006813	calmodulin binding|integral component of membrane|calcium-activated potassium channel activity|potassium ion transport	-	-
BGIBMGA001531	0	0			1095	GO:0016021,GO:0004930,GO:0007186	integral component of membrane|G-protein coupled receptor activity|G-protein coupled receptor signaling pathway	-	-
BGIBMGA001532	5.05334	0	0	0.328669	369	-	-	-	-
BGIBMGA001533	6.73778	17.81	2.6433	0.335395	1008	GO:0005515	protein binding	-	-
BGIBMGA001534	13.4756	2.37467	0.17622	0.202985	483	GO:0005783,GO:0004768,GO:0005506,GO:0006633,GO:0016020,GO:0055114,GO:0006629	endoplasmic reticulum|stearoyl-CoA 9-desaturase activity|iron ion binding|fatty acid biosynthetic process|membrane|oxidation-reduction process|lipid metabolic process	-	-
BGIBMGA001535	4.21112	0	0	0.401086	603	-	-	-	-
BGIBMGA001536	27.7934	20.1847	0.726241	0.694603	1158	GO:0016810,GO:0006807	hydrolase activity, acting on carbon-nitrogen (but not peptide) bonds|nitrogen compound metabolic process	path:bmor00240,path:bmor00410,path:bmor00770,path:bmor00983,path:bmor01100	Pyrimidine metabolism|beta-Alanine metabolism|Pantothenate and CoA biosynthesis|Drug metabolism - other enzymes|Metabolic pathways
BGIBMGA001537	197.08	255.277	1.29529	0.589853	1491	GO:0006412,GO:0005840,GO:0003735,GO:0005739	translation|ribosome|structural constituent of ribosome|mitochondrion	-	-
BGIBMGA001538	43.7956	65.3034	1.49109	0.485625	1773	-	-	-	-
BGIBMGA001539	103.593	92.612	0.893995	0.838696	1017	-	-	-	-
BGIBMGA001540	385.738	315.831	0.81877	0.682147	3099	GO:0005524,GO:0016787,GO:0003677	ATP binding|hydrolase activity|DNA binding	path:bmor03013,path:bmor03015	RNA transport|mRNA surveillance pathway
BGIBMGA001541	11.7911	14.248	1.20837	0.898036	465	GO:0005515	protein binding	-	-
BGIBMGA001542	293.936	343.14	1.1674	0.749791	1413	GO:0003676	nucleic acid binding	-	-
BGIBMGA001543	0	0			333	-	-	-	-
BGIBMGA001544	0	0			645	-	-	-	-
BGIBMGA001545	0	0			564	GO:0005515	protein binding	-	-
BGIBMGA001546	304.885	194.723	0.638677	0.350624	9219	GO:0016887,GO:0005524,GO:0000166,GO:0017111	ATPase activity|ATP binding|nucleotide binding|nucleoside-triphosphatase activity	-	-
BGIBMGA001547	685.57	463.06	0.675439	0.430541	4044	GO:0007018,GO:0003777,GO:0030286,GO:0007165	microtubule-based movement|microtubule motor activity|dynein complex|signal transduction	path:bmor04145	Phagosome
BGIBMGA001548	112.016	132.981	1.18717	0.734863	1545	GO:0005515,GO:0006468,GO:0004672,GO:0005524,GO:0004713,GO:0016772	protein binding|protein phosphorylation|protein kinase activity|ATP binding|protein tyrosine kinase activity|transferase activity, transferring phosphorus-containing groups	-	-
BGIBMGA001549	11327.9	10752.5	0.949205	0.927951	462	GO:0005515	protein binding	-	-
BGIBMGA001550	45.48	80.7387	1.77526	0.295035	1017	GO:0006468,GO:0004672,GO:0005524,GO:0016772	protein phosphorylation|protein kinase activity|ATP binding|transferase activity, transferring phosphorus-containing groups	path:bmor03022,path:bmor03420	Basal transcription factors|Nucleotide excision repair
BGIBMGA001551	428.692	363.324	0.847519	0.736663	1572	GO:0005515,GO:0055114	protein binding|oxidation-reduction process	path:bmor04141	Protein processing in endoplasmic reticulum
BGIBMGA001552	202.134	155.541	0.769495	0.58998	1914	GO:0004012,GO:0015914,GO:0005524,GO:0016021,GO:0000287,GO:0019829,GO:0006812	phospholipid-translocating ATPase activity|phospholipid transport|ATP binding|integral component of membrane|magnesium ion binding|cation-transporting ATPase activity|cation transport	-	-
BGIBMGA001553	173.498	157.915	0.910186	0.854211	1695	GO:0019829,GO:0016021,GO:0006812	cation-transporting ATPase activity|integral component of membrane|cation transport	-	-
BGIBMGA001554	37.0578	35.62	0.961201	0.986872	435	-	-	-	-
BGIBMGA001555	0	0			246	-	-	-	-
BGIBMGA001556	245.929	286.147	1.16354	0.754475	561	GO:0004631,GO:0006695,GO:0005737	phosphomevalonate kinase activity|cholesterol biosynthetic process|cytoplasm	path:bmor00900,path:bmor01100,path:bmor04146	Terpenoid backbone biosynthesis|Metabolic pathways|Peroxisome
BGIBMGA001557	0.842223	0	0	1	5910	GO:0005216,GO:0016020,GO:0006811,GO:0055085,GO:0005248,GO:0006814,GO:0001518,GO:0005509	ion channel activity|membrane|ion transport|transmembrane transport|voltage-gated sodium channel activity|sodium ion transport|voltage-gated sodium channel complex|calcium ion binding	-	-
BGIBMGA001558	470.803	420.316	0.892765	0.819969	3639	GO:0006428,GO:0000166,GO:0005524,GO:0004822,GO:0005737,GO:0006418,GO:0004812	isoleucyl-tRNA aminoacylation|nucleotide binding|ATP binding|isoleucine-tRNA ligase activity|cytoplasm|tRNA aminoacylation for protein translation|aminoacyl-tRNA ligase activity	path:bmor00970	Aminoacyl-tRNA biosynthesis
BGIBMGA001559	3.36889	7.124	2.11464	0.671226	2532	GO:0005515,GO:0005737	protein binding|cytoplasm	path:bmor04144	Endocytosis
BGIBMGA001560	29.4778	26.1213	0.886136	0.901052	2799	GO:0005515,GO:0005622,GO:0005096,GO:0051056,GO:0007165	protein binding|intracellular|GTPase activator activity|regulation of small GTPase mediated signal transduction|signal transduction	-	-
BGIBMGA001561	134.756	91.4247	0.678448	0.440057	1257	GO:0018342,GO:0008318	protein prenylation|protein prenyltransferase activity	-	-
BGIBMGA001562	0	0			261	-	-	-	-
BGIBMGA001563	0	0			453	-	-	-	-
BGIBMGA001564	0	0			1839	-	-	-	-
BGIBMGA001565	0	0			489	-	-	-	-
BGIBMGA001566	1.68445	0	0	0.773298	5877	GO:0035556,GO:0005515	intracellular signal transduction|protein binding	-	-
BGIBMGA001567	0	0			273	-	-	-	-
BGIBMGA001568	1.68445	2.37467	1.40976	1	1014	GO:0005975,GO:0004553	carbohydrate metabolic process|hydrolase activity, hydrolyzing O-glycosyl compounds	-	-
BGIBMGA001569	0	3.562	Inf	0.388749	1530	GO:0005975,GO:0004553	carbohydrate metabolic process|hydrolase activity, hydrolyzing O-glycosyl compounds	-	-
BGIBMGA001570	2.52667	0	0	0.604621	957	GO:0009156,GO:0004749,GO:0000287,GO:0044249,GO:0009165,GO:0009116	ribonucleoside monophosphate biosynthetic process|ribose phosphate diphosphokinase activity|magnesium ion binding|cellular biosynthetic process|nucleotide biosynthetic process|nucleoside metabolic process	path:bmor00030,path:bmor00230,path:bmor01100,path:bmor01200,path:bmor01230	Pentose phosphate pathway|Purine metabolism|Metabolic pathways|Carbon metabolism|Biosynthesis of amino acids
BGIBMGA001571	0	0			345	-	-	-	-
BGIBMGA001572	92.6445	111.609	1.20471	0.719599	3474	GO:0005524,GO:0003676,GO:0004386	ATP binding|nucleic acid binding|helicase activity	-	-
BGIBMGA001573	0	0			1491	GO:0020037,GO:0005506,GO:0016705,GO:0055114	heme binding|iron ion binding|oxidoreductase activity, acting on paired donors, with incorporation or reduction of molecular oxygen|oxidation-reduction process	-	-
BGIBMGA001574	0	0			174	-	-	-	-
BGIBMGA001575	36.2156	32.058	0.885199	0.883845	1302	GO:0005515	protein binding	-	-
BGIBMGA001576	151.6	134.169	0.885017	0.81125	2640	GO:0046872	metal ion binding	-	-
BGIBMGA001577	5.89556	1.18733	0.201395	0.48768	1353	GO:0006468,GO:0004672,GO:0005524,GO:0016772	protein phosphorylation|protein kinase activity|ATP binding|transferase activity, transferring phosphorus-containing groups	-	-
BGIBMGA001578	65.6934	58.1794	0.88562	0.845301	780	-	-	-	-
BGIBMGA001579	46.3223	33.2454	0.717697	0.608436	1479	GO:0005515,GO:0003723	protein binding|RNA binding	path:bmor03013,path:bmor03015,path:bmor03040	RNA transport|mRNA surveillance pathway|Spliceosome
BGIBMGA001580	22.74	13.0607	0.574347	0.53165	927	-	-	-	-
BGIBMGA001581	89.2756	81.926	0.917675	0.884704	924	GO:0005634	nucleus	-	-
BGIBMGA001582	12401.7	24828.3	2.00201	0.219214	267	-	-	-	-
BGIBMGA001583	1275.97	909.498	0.71279	0.515719	735	-	-	-	-
BGIBMGA001584	517.125	776.516	1.5016	0.416182	411	-	-	-	-
BGIBMGA001585	7395.56	13244.7	1.7909	0.305848	774	GO:0000166	nucleotide binding	-	-
BGIBMGA001586	21.0556	36.8074	1.7481	0.423725	381	-	-	-	-
BGIBMGA001587	29038.2	45561.6	1.56902	0.405147	855	-	-	-	-
BGIBMGA001588	0	0			516	-	-	-	-
BGIBMGA001589	0	0			939	GO:0005515,GO:0005215,GO:0008021,GO:0016020,GO:0006810	protein binding|transporter activity|synaptic vesicle|membrane|transport	-	-
BGIBMGA001590	94.329	83.1134	0.881101	0.819968	1530	GO:0003677,GO:0008270	DNA binding|zinc ion binding	-	-
BGIBMGA001591	78.3267	78.364	1.00048	1	2775	-	-	-	-
BGIBMGA001592	0	0			858	GO:0042626	ATPase activity, coupled to transmembrane movement of substances	path:bmor00190,path:bmor01100,path:bmor04145	Oxidative phosphorylation|Metabolic pathways|Phagosome
BGIBMGA001593	811.061	1428.36	1.7611	0.27803	462	-	-	path:bmor00190,path:bmor01100	Oxidative phosphorylation|Metabolic pathways
BGIBMGA001594	15.16	18.9973	1.25312	0.832037	1215	GO:0016307,GO:0046488	phosphatidylinositol phosphate kinase activity|phosphatidylinositol metabolic process	-	-
BGIBMGA001595	15.16	173.351	11.4347	1.67228e-05	1176	GO:0016810,GO:0006807	hydrolase activity, acting on carbon-nitrogen (but not peptide) bonds|nitrogen compound metabolic process	path:bmor00240,path:bmor00410,path:bmor00770,path:bmor00983,path:bmor01100	Pyrimidine metabolism|beta-Alanine metabolism|Pantothenate and CoA biosynthesis|Drug metabolism - other enzymes|Metabolic pathways
BGIBMGA001596	0	0			528	-	-	-	-
BGIBMGA001597	0	0			468	-	-	-	-
BGIBMGA001598	0	0			666	GO:0005515	protein binding	-	-
BGIBMGA001599	26.1089	71.24	2.72857	0.0864385	1317	GO:0005215,GO:0016020,GO:0006810,GO:0055085,GO:0016021	transporter activity|membrane|transport|transmembrane transport|integral component of membrane	-	-
BGIBMGA001600	2.52667	3.562	1.40976	0.994713	1350	GO:0005215,GO:0016020,GO:0006810,GO:0055085,GO:0016021	transporter activity|membrane|transport|transmembrane transport|integral component of membrane	-	-
BGIBMGA001601	0.842223	0	0	1	948	GO:0016021,GO:0055085	integral component of membrane|transmembrane transport	-	-
BGIBMGA001602	5.05334	1.18733	0.23496	0.572878	1203	GO:0046872	metal ion binding	-	-
BGIBMGA001603	0	0			1047	GO:0004523,GO:0003676	RNA-DNA hybrid ribonuclease activity|nucleic acid binding	-	-
BGIBMGA001604	0	0			318	-	-	-	-
BGIBMGA001605	0.842223	0	0	1	150	-	-	-	-
BGIBMGA001606	0	0			681	-	-	-	-
BGIBMGA001607	17.6867	5.93667	0.335658	0.304597	267	-	-	-	-
BGIBMGA001608	43.7956	49.868	1.13865	0.847535	1191	GO:0005795,GO:0009312,GO:0016021,GO:0008455	Golgi stack|oligosaccharide biosynthetic process|integral component of membrane|alpha-1,6-mannosylglycoprotein 2-beta-N-acetylglucosaminyltransferase activity	path:bmor00510,path:bmor01100	N-Glycan biosynthesis|Metabolic pathways
BGIBMGA001609	89.2756	121.108	1.35656	0.547148	1461	GO:0016779,GO:0008152	nucleotidyltransferase activity|metabolic process	path:bmor00520,path:bmor01100	Amino sugar and nucleotide sugar metabolism|Metabolic pathways
BGIBMGA001610	5.05334	8.31134	1.64472	0.764588	1827	GO:0035556,GO:0038032,GO:0005834,GO:0004871,GO:0007186	intracellular signal transduction|termination of G-protein coupled receptor signaling pathway|heterotrimeric G-protein complex|signal transducer activity|G-protein coupled receptor signaling pathway	-	-
BGIBMGA001611	13.4756	1.18733	0.0881101	0.118192	993	-	-	-	-
BGIBMGA001612	31.1623	15.4353	0.495322	0.362483	531	GO:0046872	metal ion binding	-	-
BGIBMGA001613	8.42223	15.4353	1.83269	0.568951	1137	GO:0006012,GO:0008108,GO:0008270	galactose metabolic process|UDP-glucose:hexose-1-phosphate uridylyltransferase activity|zinc ion binding	path:bmor00052,path:bmor00520,path:bmor01100	Galactose metabolism|Amino sugar and nucleotide sugar metabolism|Metabolic pathways
BGIBMGA001614	5.05334	2.37467	0.469921	0.77293	1341	GO:0046872	metal ion binding	-	-
BGIBMGA001615	5.05334	4.74934	0.939841	1	432	GO:0046872	metal ion binding	-	-
BGIBMGA001616	181.078	162.665	0.898313	0.831991	1551	GO:0005525	GTP binding	-	-
BGIBMGA001617	0	0			810	-	-	-	-
BGIBMGA001618	0	0			222	-	-	-	-
BGIBMGA001619	0	0			741	GO:0003676	nucleic acid binding	-	-
BGIBMGA001620	0	0			843	-	-	-	-
BGIBMGA001621	16.0022	10.686	0.667782	0.713931	1992	GO:0046872	metal ion binding	-	-
BGIBMGA001622	0	0			840	-	-	-	-
BGIBMGA001623	58.1134	77.1767	1.32804	0.607024	921	GO:0046872	metal ion binding	-	-
BGIBMGA001624	32.8467	32.058	0.975989	1	2721	GO:0046872	metal ion binding	-	-
BGIBMGA001625	0	0			606	-	-	-	-
BGIBMGA001626	1.68445	0	0	0.773298	708	-	-	-	-
BGIBMGA001627	170.129	298.021	1.75173	0.241318	339	-	-	-	-
BGIBMGA001628	3.36889	13.0607	3.87685	0.274458	570	GO:0046872	metal ion binding	-	-
BGIBMGA001629	0	0			1551	-	-	-	-
BGIBMGA001630	3.36889	1.18733	0.35244	0.793807	1455	-	-	-	-
BGIBMGA001631	0	0			783	-	-	-	-
BGIBMGA001632	15.16	15.4353	1.01816	1	1302	GO:0046872	metal ion binding	-	-
BGIBMGA001633	0	0			267	-	-	-	-
BGIBMGA001634	0	0			1338	-	-	-	-
BGIBMGA001635	0	3.562	Inf	0.388749	1905	-	-	path:bmor03040,path:bmor04141,path:bmor04144	Spliceosome|Protein processing in endoplasmic reticulum|Endocytosis
BGIBMGA001636	3.36889	2.37467	0.704881	1	1923	-	-	-	-
BGIBMGA001637	25.2667	24.934	0.986833	1	651	GO:0005634,GO:0006333	nucleus|chromatin assembly or disassembly	-	-
BGIBMGA001638	522.178	482.058	0.923167	0.874475	1893	-	-	-	-
BGIBMGA001639	25.2667	15.4353	0.610897	0.557408	2253	GO:0006412,GO:0005840,GO:0003735,GO:0005622	translation|ribosome|structural constituent of ribosome|intracellular	-	-
BGIBMGA001640	2.52667	8.31134	3.28944	0.454692	843	-	-	-	-
BGIBMGA001641	0	0			1626	GO:0006508	proteolysis	-	-
BGIBMGA001642	0	0			1635	GO:0006508	proteolysis	-	-
BGIBMGA001643	7.58001	7.124	0.939841	1	1215	-	-	-	-
BGIBMGA001644	30.32	46.306	1.52724	0.506321	4473	-	-	-	-
BGIBMGA001645	81.6956	56.992	0.697614	0.511032	816	-	-	-	-
BGIBMGA001646	298.147	267.15	0.896035	0.824198	7200	GO:0046872	metal ion binding	-	-
BGIBMGA001647	2.52667	0	0	0.604621	156	-	-	-	-
BGIBMGA001648	68.2201	68.8654	1.00946	1	990	GO:0004325,GO:0006783	ferrochelatase activity|heme biosynthetic process	path:bmor00860,path:bmor01100	Porphyrin and chlorophyll metabolism|Metabolic pathways
BGIBMGA001649	0	0			738	-	-	-	-
BGIBMGA001650	55.5867	53.43	0.961201	0.971217	1707	GO:0006508,GO:0004222,GO:0016020,GO:0007155	proteolysis|metalloendopeptidase activity|membrane|cell adhesion	-	-
BGIBMGA001651	0.842223	0	0	1	564	GO:0005184,GO:0007218,GO:0042811	neuropeptide hormone activity|neuropeptide signaling pathway|pheromone biosynthetic process	-	-
BGIBMGA001652	0	0			1050	-	-	-	-
BGIBMGA001653	0	2.37467	Inf	0.548328	2316	GO:0003676,GO:0008270	nucleic acid binding|zinc ion binding	-	-
BGIBMGA001654	3.36889	11.8733	3.5244	0.329042	786	GO:0046872	metal ion binding	-	-
BGIBMGA001655	35.3734	40.3694	1.14124	0.859618	819	GO:0035091	phosphatidylinositol binding	-	-
BGIBMGA001656	45.48	34.4327	0.757094	0.671729	975	GO:0046872	metal ion binding	-	-
BGIBMGA001657	11.7911	8.31134	0.704881	0.805349	4284	GO:0046872,GO:0003677	metal ion binding|DNA binding	-	-
BGIBMGA001658	0.842223	4.74934	5.63905	0.49568	780	GO:0046872	metal ion binding	-	-
BGIBMGA001659	1.68445	7.124	4.22929	0.427355	474	GO:0046872	metal ion binding	-	-
BGIBMGA001660	25.2667	33.2454	1.31578	0.710953	723	GO:0046872	metal ion binding	-	-
BGIBMGA001661	14.3178	11.8733	0.829272	0.904657	495	GO:0046872	metal ion binding	-	-
BGIBMGA001662	43.7956	27.3087	0.623549	0.474148	774	-	-	-	-
BGIBMGA001663	5.05334	15.4353	3.05448	0.310818	930	GO:0046872	metal ion binding	-	-
BGIBMGA001664	24.4245	8.31134	0.340287	0.233591	1410	GO:0005215,GO:0016020,GO:0006810,GO:0055085,GO:0022891,GO:0016021,GO:0022857	transporter activity|membrane|transport|transmembrane transport|substrate-specific transmembrane transporter activity|integral component of membrane|transmembrane transporter activity	-	-
BGIBMGA001665	0	0			462	-	-	-	-
BGIBMGA001666	90.1179	94.9867	1.05403	0.932746	2463	GO:0005515,GO:0003677	protein binding|DNA binding	-	-
BGIBMGA001667	0	0			114	-	-	-	-
BGIBMGA001668	0	0			315	-	-	-	-
BGIBMGA001669	157.496	216.095	1.37207	0.510778	981	-	-	-	-
BGIBMGA001670	82.5379	65.3034	0.791193	0.6711	4848	GO:0046872,GO:0003824,GO:0003677	metal ion binding|catalytic activity|DNA binding	path:bmor03013	RNA transport
BGIBMGA001671	0	0			735	-	-	-	-
BGIBMGA001672	3.36889	2.37467	0.704881	1	621	-	-	-	-
BGIBMGA001673	0	0			519	-	-	-	-
BGIBMGA001674	0	0			444	GO:0003676	nucleic acid binding	-	-
BGIBMGA001675	7.58001	7.124	0.939841	1	6735	-	-	-	-
BGIBMGA001676	2.52667	3.562	1.40976	0.994713	1251	-	-	-	-
BGIBMGA001677	28.6356	28.496	0.995126	1	1284	GO:0005515	protein binding	-	-
BGIBMGA001678	0.842223	2.37467	2.81952	0.862791	1047	-	-	path:bmor00981	Insect hormone biosynthesis
BGIBMGA001679	26.1089	24.934	0.955	0.995243	294	-	-	-	-
BGIBMGA001680	11.7911	5.93667	0.503486	0.594995	939	GO:0046872	metal ion binding	-	-
BGIBMGA001681	14.3178	30.8707	2.15611	0.314704	951	GO:0046872	metal ion binding	-	-
BGIBMGA001682	8.42223	22.5593	2.67855	0.274456	606	GO:0046872,GO:0006508,GO:0016020,GO:0008236	metal ion binding|proteolysis|membrane|serine-type peptidase activity	-	-
BGIBMGA001683	14.3178	66.4907	4.64392	0.0154571	1341	GO:0005200,GO:0005874,GO:0005525,GO:0007017,GO:0006184,GO:0003924,GO:0051258,GO:0043234	structural constituent of cytoskeleton|microtubule|GTP binding|microtubule-based process|GTP catabolic process|GTPase activity|protein polymerization|protein complex	path:bmor04145	Phagosome
BGIBMGA001684	10.9489	37.9947	3.47018	0.0944638	1131	GO:0046872	metal ion binding	-	-
BGIBMGA001685	9.26445	23.7467	2.5632	0.282418	957	GO:0046872	metal ion binding	-	-
BGIBMGA001686	53.0601	62.9287	1.18599	0.77557	1080	-	-	path:bmor00230,path:bmor00240,path:bmor01100,path:bmor03020	Purine metabolism|Pyrimidine metabolism|Metabolic pathways|RNA polymerase
BGIBMGA001687	2.52667	0	0	0.604621	276	-	-	-	-
BGIBMGA001688	0	0			861	GO:0005515	protein binding	-	-
BGIBMGA001689	9.26445	13.0607	1.40976	0.785558	1899	GO:0046872	metal ion binding	-	-
BGIBMGA001690	17.6867	29.6833	1.67829	0.497597	1407	GO:0046872,GO:0005634,GO:0008270	metal ion binding|nucleus|zinc ion binding	-	-
BGIBMGA001691	12.6333	0	0	0.0568726	2025	GO:0016021,GO:0055085	integral component of membrane|transmembrane transport	-	-
BGIBMGA001692	10.9489	10.686	0.975989	1	3915	GO:0005509,GO:0005515,GO:0016020,GO:0016192	calcium ion binding|protein binding|membrane|vesicle-mediated transport	-	-
BGIBMGA001693	46.3223	34.4327	0.743329	0.648167	1254	GO:0005515	protein binding	-	-
BGIBMGA001694	28.6356	21.372	0.746345	0.717433	1788	-	-	-	-
BGIBMGA001695	47.1645	43.9314	0.93145	0.933845	1953	GO:0015923,GO:0006013,GO:0030246,GO:0005975,GO:0003824	mannosidase activity|mannose metabolic process|carbohydrate binding|carbohydrate metabolic process|catalytic activity	-	-
BGIBMGA001696	0	1.18733	Inf	0.862227	6228	GO:0005515	protein binding	-	-
BGIBMGA001697	6.73778	4.74934	0.704881	0.897123	357	-	-	-	-
BGIBMGA001698	32.0045	21.372	0.667782	0.591162	675	GO:0006801,GO:0055114,GO:0046872	superoxide metabolic process|oxidation-reduction process|metal ion binding	-	-
BGIBMGA001699	114.542	91.4247	0.798174	0.663305	1629	GO:0007165,GO:0005098,GO:0005515	signal transduction|Ran GTPase activator activity|protein binding	-	-
BGIBMGA001700	74.9579	116.359	1.55232	0.388157	330	-	-	path:bmor04122	Sulfur relay system
BGIBMGA001701	0	0			633	-	-	-	-
BGIBMGA001702	0	0			354	-	-	-	-
BGIBMGA001703	0.842223	0	0	1	1503	GO:0005515	protein binding	-	-
BGIBMGA001704	14.3178	34.4327	2.40489	0.23503	1494	GO:0046872	metal ion binding	-	-
BGIBMGA001705	29.4778	15.4353	0.523626	0.410821	903	-	-	-	-
BGIBMGA001706	13.4756	16.6227	1.23354	0.862451	1608	GO:0005634,GO:0008270,GO:0046872	nucleus|zinc ion binding|metal ion binding	-	-
BGIBMGA001707	1041.83	1423.61	1.36645	0.55077	1230	GO:0005200,GO:0005874,GO:0005525,GO:0007017,GO:0006184,GO:0003924,GO:0051258,GO:0043234	structural constituent of cytoskeleton|microtubule|GTP binding|microtubule-based process|GTP catabolic process|GTPase activity|protein polymerization|protein complex	-	-
BGIBMGA001708	529.758	421.504	0.795653	0.643413	987	-	-	-	-
BGIBMGA001709	171.814	117.546	0.684149	0.438535	1869	-	-	-	-
BGIBMGA001710	11.7911	14.248	1.20837	0.898036	1830	GO:0005515,GO:0008270	protein binding|zinc ion binding	-	-
BGIBMGA001711	580.292	523.614	0.902329	0.838537	648	GO:0045454	cell redox homeostasis	-	-
BGIBMGA001712	33.6889	35.62	1.05732	0.965182	1077	GO:0055085	transmembrane transport	-	-
BGIBMGA001713	54.7445	71.24	1.30132	0.640297	1188	GO:0005515	protein binding	-	-
BGIBMGA001714	0	0			945	GO:0003700,GO:0006355,GO:0043565	sequence-specific DNA binding transcription factor activity|regulation of transcription, DNA-templated|sequence-specific DNA binding	-	-
BGIBMGA001715	12.6333	13.0607	1.03383	1	1554	GO:0005515	protein binding	-	-
BGIBMGA001716	1.68445	0	0	0.773298	180	-	-	-	-
BGIBMGA001717	62.3245	55.8047	0.895389	0.863943	1440	GO:0008270	zinc ion binding	-	-
BGIBMGA001718	2.52667	1.18733	0.469921	0.943078	744	-	-	-	-
BGIBMGA001719	2.52667	2.37467	0.939841	1	864	GO:0046872	metal ion binding	-	-
BGIBMGA001720	10.9489	10.686	0.975989	1	1290	GO:0046872,GO:0006355	metal ion binding|regulation of transcription, DNA-templated	-	-
BGIBMGA001721	5.05334	11.8733	2.3496	0.490887	1329	GO:0005515	protein binding	-	-
BGIBMGA001722	16.0022	23.7467	1.48396	0.644017	1611	GO:0046872	metal ion binding	-	-
BGIBMGA001723	82.5379	80.7387	0.978202	0.986429	885	GO:0046872	metal ion binding	-	-
BGIBMGA001724	0	0			1407	-	-	-	-
BGIBMGA001725	50.5334	72.4274	1.43326	0.519038	1260	GO:0008152	metabolic process	path:bmor00020,path:bmor00630,path:bmor01100,path:bmor01200,path:bmor01210,path:bmor01230	Citrate cycle (TCA cycle)|Glyoxylate and dicarboxylate metabolism|Metabolic pathways|Carbon metabolism|2-Oxocarboxylic acid metabolism|Biosynthesis of amino acids
BGIBMGA001726	45.48	36.8074	0.809308	0.752235	855	GO:0008152	metabolic process	-	-
BGIBMGA001727	0	0			969	GO:0005975,GO:0004559	carbohydrate metabolic process|alpha-mannosidase activity	-	-
BGIBMGA001728	0	1.18733	Inf	0.862227	2022	GO:0030246,GO:0005975,GO:0003824,GO:0015923,GO:0006013	carbohydrate binding|carbohydrate metabolic process|catalytic activity|mannosidase activity|mannose metabolic process	-	-
BGIBMGA001729	0	0			723	-	-	-	-
BGIBMGA001730	1.68445	1.18733	0.704881	1	2271	GO:0003779	actin binding	-	-
BGIBMGA001731	244.245	194.723	0.797245	0.63983	315	-	-	-	-
BGIBMGA001732	55.5867	37.9947	0.683521	0.530709	645	-	-	-	-
BGIBMGA001733	123.807	205.409	1.65911	0.293829	558	-	-	-	-
BGIBMGA001734	192.869	129.419	0.671022	0.411641	465	-	-	-	-
BGIBMGA001735	71.589	60.554	0.845857	0.774361	1134	-	-	-	-
BGIBMGA001736	13.4756	18.9973	1.40976	0.726086	1602	GO:0046872	metal ion binding	-	-
BGIBMGA001737	10.1067	18.9973	1.87968	0.506955	543	-	-	-	-
BGIBMGA001738	10.9489	4.74934	0.433773	0.538614	1236	GO:0046872	metal ion binding	-	-
BGIBMGA001739	129.702	179.287	1.3823	0.505172	2178	GO:0007165,GO:0004871,GO:0005634,GO:0003700,GO:0006355,GO:0005515	signal transduction|signal transducer activity|nucleus|sequence-specific DNA binding transcription factor activity|regulation of transcription, DNA-templated|protein binding	-	-
BGIBMGA001740	6.73778	9.49867	1.40976	0.835808	669	GO:0005524	ATP binding	-	-
BGIBMGA001741	13.4756	15.4353	1.14543	0.937127	963	GO:0046872	metal ion binding	-	-
BGIBMGA001742	4.21112	2.37467	0.563905	0.883679	1017	GO:0005515,GO:0016020,GO:0016192,GO:0005484,GO:0006886	protein binding|membrane|vesicle-mediated transport|SNAP receptor activity|intracellular protein transport	-	-
BGIBMGA001743	1.68445	2.37467	1.40976	1	1434	GO:0046872,GO:0005634,GO:0008270,GO:0003676	metal ion binding|nucleus|zinc ion binding|nucleic acid binding	-	-
BGIBMGA001744	32.0045	28.496	0.890376	0.90028	1992	GO:0046872	metal ion binding	-	-
BGIBMGA001745	0	2.37467	Inf	0.548328	921	GO:0006508,GO:0004252,GO:0003824	proteolysis|serine-type endopeptidase activity|catalytic activity	-	-
BGIBMGA001746	0.842223	0	0	1	1698	-	-	-	-
BGIBMGA001747	0	2.37467	Inf	0.548328	684	-	-	-	-
BGIBMGA001748	233.296	269.525	1.15529	0.765904	1086	-	-	-	-
BGIBMGA001749	0	0			294	-	-	-	-
BGIBMGA001750	9.26445	30.8707	3.33216	0.135356	1314	GO:0005515,GO:0006457	protein binding|protein folding	-	-
BGIBMGA001751	42.1112	33.2454	0.789467	0.730132	654	GO:0005509	calcium ion binding	-	-
BGIBMGA001752	0	0			375	GO:0005509	calcium ion binding	-	-
BGIBMGA001753	0	0			1611	GO:0020037,GO:0005506,GO:0016705,GO:0055114	heme binding|iron ion binding|oxidoreductase activity, acting on paired donors, with incorporation or reduction of molecular oxygen|oxidation-reduction process	path:bmor00981	Insect hormone biosynthesis
BGIBMGA001754	1508.42	1936.54	1.28382	0.640066	1584	GO:0003779	actin binding	-	-
BGIBMGA001755	78.3267	53.43	0.682143	0.489214	1062	GO:0003779	actin binding	-	-
BGIBMGA001756	28.6356	15.4353	0.539027	0.437087	609	-	-	-	-
BGIBMGA001757	0	0			912	-	-	-	-
BGIBMGA001758	1.68445	2.37467	1.40976	1	516	-	-	-	-
BGIBMGA001759	0	0			1239	-	-	-	-
BGIBMGA001760	0	0			339	-	-	-	-
BGIBMGA001761	0	0			855	-	-	-	-
BGIBMGA001762	26.1089	108.047	4.13833	0.01045	504	-	-	-	-
BGIBMGA001763	36.2156	3.562	0.0983555	0.0123561	1140	-	-	-	-
BGIBMGA001764	5.05334	8.31134	1.64472	0.764588	315	-	-	-	-
BGIBMGA001765	49.6912	17.81	0.358414	0.124378	1170	GO:0003700,GO:0006355,GO:0043565,GO:0016813,GO:0046872,GO:0003677	sequence-specific DNA binding transcription factor activity|regulation of transcription, DNA-templated|sequence-specific DNA binding|hydrolase activity, acting on carbon-nitrogen (but not peptide) bonds, in linear amidines|metal ion binding|DNA binding	-	-
BGIBMGA001766	147.389	198.285	1.34532	0.539224	867	GO:0008654,GO:0004609	phospholipid biosynthetic process|phosphatidylserine decarboxylase activity	path:bmor00564,path:bmor01100	Glycerophospholipid metabolism|Metabolic pathways
BGIBMGA001767	143.178	60.554	0.422929	0.0915289	432	GO:0005509	calcium ion binding	-	-
BGIBMGA001768	11.7911	14.248	1.20837	0.898036	318	-	-	-	-
BGIBMGA001769	17.6867	29.6833	1.67829	0.497597	984	-	-	-	-
BGIBMGA001770	93.4868	125.857	1.34626	0.55521	4512	-	-	-	-
BGIBMGA001771	23.5822	20.1847	0.855927	0.882473	849	-	-	-	-
BGIBMGA001772	149.073	127.045	0.852229	0.751739	1902	-	-	-	-
BGIBMGA001773	34.5311	16.6227	0.481382	0.323478	990	GO:0016462,GO:0005737	pyrophosphatase activity|cytoplasm	path:bmor00230	Purine metabolism
BGIBMGA001774	0	0			174	-	-	-	-
BGIBMGA001775	10.1067	2.37467	0.23496	0.34752	1164	GO:0046872	metal ion binding	-	-
BGIBMGA001776	40.4267	41.5567	1.02795	0.995765	3882	GO:0046872	metal ion binding	-	-
BGIBMGA001777	21.0556	13.0607	0.620295	0.605426	1632	GO:0046872	metal ion binding	-	-
BGIBMGA001778	3.36889	4.74934	1.40976	0.9474	657	GO:0046872	metal ion binding	-	-
BGIBMGA001779	5.05334	9.49867	1.87968	0.661014	1125	GO:0046872	metal ion binding	-	-
BGIBMGA001780	1.68445	0	0	0.773298	1464	GO:0005215,GO:0016020,GO:0006810,GO:0055085,GO:0016021	transporter activity|membrane|transport|transmembrane transport|integral component of membrane	-	-
BGIBMGA001781	30.32	32.058	1.05732	0.970394	3414	GO:0005634,GO:0008270	nucleus|zinc ion binding	-	-
BGIBMGA001782	7.58001	11.8733	1.5664	0.726249	264	-	-	-	-
BGIBMGA001783	37.9	67.678	1.7857	0.310562	975	-	-	-	-
BGIBMGA001784	18.5289	18.9973	1.02528	1	1596	GO:0046872,GO:0005634,GO:0008270	metal ion binding|nucleus|zinc ion binding	-	-
BGIBMGA001785	5.89556	0	0	0.268671	282	GO:0046872	metal ion binding	-	-
BGIBMGA001786	10.9489	14.248	1.30132	0.835914	417	GO:0005515	protein binding	-	-
BGIBMGA001787	251.825	277.836	1.10329	0.841054	1557	GO:0046872	metal ion binding	-	-
BGIBMGA001788	18.5289	8.31134	0.448561	0.42367	837	-	-	-	-
BGIBMGA001789	8.42223	23.7467	2.81952	0.24196	2283	GO:0005515,GO:0008270	protein binding|zinc ion binding	-	-
BGIBMGA001790	225.716	198.285	0.878471	0.792826	1086	-	-	path:bmor04068	FoxO signaling pathway
BGIBMGA001791	0	0			492	-	-	-	-
BGIBMGA001792	13.4756	3.562	0.26433	0.295935	426	-	-	path:bmor03450	Non-homologous end-joining
BGIBMGA001793	0	0			2304	-	-	-	-
BGIBMGA001794	225.716	201.847	0.894252	0.821923	2055	GO:0005515	protein binding	-	-
BGIBMGA001795	0	0			1152	-	-	-	-
BGIBMGA001796	5.05334	3.562	0.704881	0.944442	819	-	-	-	-
BGIBMGA001797	178.551	198.285	1.11052	0.832568	915	-	-	-	-
BGIBMGA001798	90.9601	113.984	1.25312	0.660554	2718	-	-	-	-
BGIBMGA001799	201.291	195.91	0.973267	0.964088	1863	GO:0005524,GO:0003676,GO:0004386,GO:0008026	ATP binding|nucleic acid binding|helicase activity|ATP-dependent helicase activity	-	-
BGIBMGA001800	8580.57	10288.2	1.19902	0.747425	1305	GO:0006412,GO:0005840,GO:0003735	translation|ribosome|structural constituent of ribosome	path:bmor03010	Ribosome
BGIBMGA001801	154.969	136.543	0.881101	0.803611	1227	GO:0005524,GO:0003678	ATP binding|DNA helicase activity	-	-
BGIBMGA001802	140.651	117.546	0.835727	0.723208	2121	-	-	-	-
BGIBMGA001803	0.842223	0	0	1	1533	GO:0030145,GO:0004177,GO:0008235,GO:0005737,GO:0019538,GO:0006508,GO:0005622	manganese ion binding|aminopeptidase activity|metalloexopeptidase activity|cytoplasm|protein metabolic process|proteolysis|intracellular	path:bmor00480,path:bmor01100	Glutathione metabolism|Metabolic pathways
BGIBMGA001804	52.2178	41.5567	0.795833	0.717512	4191	GO:0046872	metal ion binding	-	-
BGIBMGA001805	296.463	403.694	1.3617	0.523067	1032	-	-	-	-
BGIBMGA001806	76.6423	40.3694	0.526724	0.254837	684	GO:0016787	hydrolase activity	path:bmor03015	mRNA surveillance pathway
BGIBMGA001807	0	0			1242	GO:0006508,GO:0004222	proteolysis|metalloendopeptidase activity	-	-
BGIBMGA001808	40.4267	78.364	1.93842	0.233016	2040	GO:0016021,GO:0055085	integral component of membrane|transmembrane transport	-	-
BGIBMGA001809	15.16	23.7467	1.5664	0.597384	1251	GO:0016021,GO:0055085	integral component of membrane|transmembrane transport	-	-
BGIBMGA001810	5.89556	4.74934	0.805578	0.990652	1437	-	-	-	-
BGIBMGA001811	13.4756	11.8733	0.881101	0.962153	1833	-	-	-	-
BGIBMGA001812	21.8978	7.124	0.32533	0.242133	738	GO:0016491,GO:0055114	oxidoreductase activity|oxidation-reduction process	-	-
BGIBMGA001813	34.5311	37.9947	1.1003	0.910589	750	GO:0016491,GO:0055114	oxidoreductase activity|oxidation-reduction process	-	-
BGIBMGA001814	24.4245	13.0607	0.534737	0.465728	2055	GO:0005515	protein binding	-	-
BGIBMGA001815	0	0			627	-	-	-	-
BGIBMGA001816	57.2712	24.934	0.435368	0.180933	717	GO:0003676,GO:0008270	nucleic acid binding|zinc ion binding	-	-
BGIBMGA001817	29.4778	27.3087	0.926415	0.953058	1869	GO:0046872,GO:0005634,GO:0008270	metal ion binding|nucleus|zinc ion binding	-	-
BGIBMGA001818	69.9045	58.1794	0.832269	0.753115	5412	GO:0005643,GO:0006810	nuclear pore|transport	path:bmor03013	RNA transport
BGIBMGA001819	0	0			567	-	-	-	-
BGIBMGA001820	3.36889	0	0	0.489229	1275	-	-	-	-
BGIBMGA001821	10.1067	7.124	0.704881	0.830387	486	-	-	-	-
BGIBMGA001822	0.842223	0	0	1	735	GO:0003678,GO:0006281,GO:0000723	DNA helicase activity|DNA repair|telomere maintenance	-	-
BGIBMGA001823	9.26445	7.124	0.768961	0.90172	396	GO:0005525,GO:0007264,GO:0015031	GTP binding|small GTPase mediated signal transduction|protein transport	-	-
BGIBMGA001824	0	0			810	-	-	-	-
BGIBMGA001825	47.1645	23.7467	0.503486	0.293286	420	-	-	path:bmor03018,path:bmor03040	RNA degradation|Spliceosome
BGIBMGA001826	0	0			282	-	-	-	-
BGIBMGA001827	3.36889	4.74934	1.40976	0.9474	1005	GO:0003676	nucleic acid binding	-	-
BGIBMGA001828	3019.37	2949.34	0.976806	0.967318	2259	GO:0046872	metal ion binding	-	-
BGIBMGA001829	82.5379	60.554	0.733652	0.571537	675	GO:0004527,GO:0003676	exonuclease activity|nucleic acid binding	-	-
BGIBMGA001830	39.5845	36.8074	0.929843	0.940608	552	GO:0004527,GO:0003676	exonuclease activity|nucleic acid binding	-	-
BGIBMGA001831	0	0			429	GO:0005515	protein binding	-	-
BGIBMGA001832	28.6356	41.5567	1.45123	0.57473	3420	GO:0005524,GO:0003676,GO:0004386,GO:0016891	ATP binding|nucleic acid binding|helicase activity|endoribonuclease activity, producing 5'-phosphomonoesters	-	-
BGIBMGA001833	55.5867	48.6807	0.875761	0.839457	3381	GO:0005515,GO:0006396,GO:0003723,GO:0004525	protein binding|RNA processing|RNA binding|ribonuclease III activity	-	-
BGIBMGA001834	6.73778	13.0607	1.93842	0.570972	474	GO:0006396,GO:0003723,GO:0004525	RNA processing|RNA binding|ribonuclease III activity	-	-
BGIBMGA001835	4.21112	3.562	0.845857	1	459	GO:0006396,GO:0003723,GO:0004525	RNA processing|RNA binding|ribonuclease III activity	-	-
BGIBMGA001836	336.889	385.884	1.14543	0.780776	2415	GO:0005509,GO:0007155,GO:0005576	calcium ion binding|cell adhesion|extracellular region	path:bmor04145,path:bmor04512	Phagosome|ECM-receptor interaction
BGIBMGA001837	0	0			522	-	-	-	-
BGIBMGA001838	9.26445	8.31134	0.897121	1	1086	-	-	-	-
BGIBMGA001839	0	0			471	-	-	-	-
BGIBMGA001840	0	0			198	-	-	-	-
BGIBMGA001841	143.178	93.7994	0.655125	0.396699	1680	-	-	-	-
BGIBMGA001842	1062.89	435.752	0.40997	0.0812288	1959	-	-	-	-
BGIBMGA001843	0	0			732	GO:0005515	protein binding	-	-
BGIBMGA001844	0	0			165	-	-	-	-
BGIBMGA001845	5.05334	35.62	7.04881	0.0207322	711	-	-	-	-
BGIBMGA001846	0	0			1140	-	-	-	-
BGIBMGA001847	12.6333	15.4353	1.22179	0.8795	1815	GO:0005509,GO:0030246,GO:0005975,GO:0003824	calcium ion binding|carbohydrate binding|carbohydrate metabolic process|catalytic activity	-	-
BGIBMGA001848	0	0			1023	-	-	-	-
BGIBMGA001849	389.107	347.889	0.89407	0.82125	2112	GO:0006508,GO:0004185,GO:0006418,GO:0004812,GO:0006435,GO:0005524,GO:0004829,GO:0005737,GO:0016876,GO:0043039,GO:0000166	proteolysis|serine-type carboxypeptidase activity|tRNA aminoacylation for protein translation|aminoacyl-tRNA ligase activity|threonyl-tRNA aminoacylation|ATP binding|threonine-tRNA ligase activity|cytoplasm|ligase activity, forming aminoacyl-tRNA and related compounds|tRNA aminoacylation|nucleotide binding	path:bmor00970	Aminoacyl-tRNA biosynthesis
BGIBMGA001850	13.4756	0	0	0.0471882	723	GO:0016020,GO:0003824	membrane|catalytic activity	path:bmor00561,path:bmor00564,path:bmor00565,path:bmor00600,path:bmor01100	Glycerolipid metabolism|Glycerophospholipid metabolism|Ether lipid metabolism|Sphingolipid metabolism|Metabolic pathways
BGIBMGA001851	17.6867	7.124	0.402789	0.381283	1677	-	-	-	-
BGIBMGA001852	75.8001	79.5514	1.04949	0.944428	10131	GO:0006355,GO:0005524,GO:0003676,GO:0004386,GO:0003677	regulation of transcription, DNA-templated|ATP binding|nucleic acid binding|helicase activity|DNA binding	-	-
BGIBMGA001853	11354.9	14701.6	1.29474	0.647348	1662	GO:0015986,GO:0046933,GO:0046961,GO:0045261,GO:0016820,GO:0015991,GO:0033178,GO:0015992,GO:0046034,GO:0005524	ATP synthesis coupled proton transport|proton-transporting ATP synthase activity, rotational mechanism|proton-transporting ATPase activity, rotational mechanism|proton-transporting ATP synthase complex, catalytic core F(1)|hydrolase activity, acting on acid anhydrides, catalyzing transmembrane movement of substances|ATP hydrolysis coupled proton transport|proton-transporting two-sector ATPase com…	path:bmor00190,path:bmor01100	Oxidative phosphorylation|Metabolic pathways
BGIBMGA001854	90.1179	72.4274	0.803696	0.686971	1053	-	-	-	-
BGIBMGA001855	78.3267	71.24	0.909524	0.876127	477	-	-	-	-
BGIBMGA001856	0	0			1083	-	-	-	-
BGIBMGA001857	2.52667	0	0	0.604621	3831	GO:0008061,GO:0005576,GO:0006030	chitin binding|extracellular region|chitin metabolic process	-	-
BGIBMGA001858	0	0			1590	-	-	-	-
BGIBMGA001859	11.7911	0	0	0.0686776	12462	GO:0000166,GO:0017111,GO:0016887,GO:0005524,GO:0007018,GO:0003777,GO:0030286	nucleotide binding|nucleoside-triphosphatase activity|ATPase activity|ATP binding|microtubule-based movement|microtubule motor activity|dynein complex	-	-
BGIBMGA001860	0	2.37467	Inf	0.548328	537	-	-	-	-
BGIBMGA001861	10.1067	0	0	0.100641	300	-	-	-	-
BGIBMGA001862	243.402	204.221	0.839028	0.718649	285	-	-	-	-
BGIBMGA001863	36.2156	18.9973	0.524563	0.369927	1284	-	-	-	-
BGIBMGA001864	33414.4	55174.2	1.65121	0.34895	18846	GO:0005261,GO:0016020,GO:0015672	cation channel activity|membrane|monovalent inorganic cation transport	-	-
BGIBMGA001865	131.387	85.488	0.650659	0.394168	705	GO:0016857,GO:0005975,GO:0006012,GO:0003978,GO:0003824,GO:0050662,GO:0044237	racemase and epimerase activity, acting on carbohydrates and derivatives|carbohydrate metabolic process|galactose metabolic process|UDP-glucose 4-epimerase activity|catalytic activity|coenzyme binding|cellular metabolic process	path:bmor00052,path:bmor00520,path:bmor01100	Galactose metabolism|Amino sugar and nucleotide sugar metabolism|Metabolic pathways
BGIBMGA001866	13.4756	10.686	0.792991	0.875009	3969	GO:0005515	protein binding	-	-
BGIBMGA001867	116.227	131.794	1.13394	0.807021	723	-	-	-	-
BGIBMGA001868	5.89556	13.0607	2.21534	0.496711	756	-	-	-	-
BGIBMGA001869	0	0			11403	GO:0016887,GO:0005524,GO:0007018,GO:0003777,GO:0030286	ATPase activity|ATP binding|microtubule-based movement|microtubule motor activity|dynein complex	-	-
BGIBMGA001870	365.525	344.327	0.942007	0.906677	1860	GO:0003676	nucleic acid binding	-	-
BGIBMGA001871	18.5289	7.124	0.384481	0.348546	705	-	-	-	-
BGIBMGA001872	68.2201	77.1767	1.13129	0.831547	906	GO:0006364	rRNA processing	-	-
BGIBMGA001873	26.9511	20.1847	0.748936	0.729555	255	-	-	-	-
BGIBMGA001874	69.9045	98.5487	1.40976	0.511566	1152	GO:0016491,GO:0008270,GO:0055114,GO:0005634,GO:0000785,GO:0031492	oxidoreductase activity|zinc ion binding|oxidation-reduction process|nucleus|chromatin|nucleosomal DNA binding	-	-
BGIBMGA001875	48.8489	40.3694	0.826412	0.771934	2064	-	-	-	-
BGIBMGA001876	38.7423	16.6227	0.429058	0.237444	3186	GO:0005975,GO:0003824,GO:0043169,GO:0016740,GO:0008152,GO:0008890	carbohydrate metabolic process|catalytic activity|cation binding|transferase activity|metabolic process|glycine C-acetyltransferase activity	path:bmor00500,path:bmor01100	Starch and sucrose metabolism|Metabolic pathways
BGIBMGA001877	136.44	175.725	1.28793	0.603857	2580	-	-	-	-
BGIBMGA001878	0	0			1512	-	-	-	-
BGIBMGA001879	2.52667	5.93667	2.3496	0.67321	801	-	-	-	-
BGIBMGA001880	0	0			321	-	-	-	-
BGIBMGA001881	0	5.93667	Inf	0.202787	273	-	-	-	-
BGIBMGA001882	79.169	90.2374	1.13981	0.812937	1863	GO:0005216,GO:0016020,GO:0006811,GO:0055085,GO:0005249,GO:0006813,GO:0008603,GO:0005952,GO:0001932	ion channel activity|membrane|ion transport|transmembrane transport|voltage-gated potassium channel activity|potassium ion transport|cAMP-dependent protein kinase regulator activity|cAMP-dependent protein kinase complex|regulation of protein phosphorylation	-	-
BGIBMGA001883	17.6867	15.4353	0.87271	0.928859	957	-	-	-	-
BGIBMGA001884	20.2134	11.8733	0.587401	0.572739	1461	GO:0003682,GO:0003677	chromatin binding|DNA binding	-	-
BGIBMGA001885	108.647	111.609	1.02727	0.970484	1479	GO:0008270	zinc ion binding	path:bmor04391	Hippo signaling pathway - fly
BGIBMGA001886	21.8978	7.124	0.32533	0.242133	1461	GO:0005815,GO:0000226,GO:0000922	microtubule organizing center|microtubule cytoskeleton organization|spindle pole	-	-
BGIBMGA001887	42.1112	26.1213	0.620295	0.475925	1866	GO:0007094	mitotic spindle assembly checkpoint	-	-
BGIBMGA001888	0	0			522	-	-	-	-
BGIBMGA001889	21.0556	37.9947	1.8045	0.392902	339	-	-	-	-
BGIBMGA001890	17.6867	10.686	0.604184	0.620625	1062	GO:0006508,GO:0004181,GO:0008270	proteolysis|metallocarboxypeptidase activity|zinc ion binding	-	-
BGIBMGA001891	6346.15	1604.09	0.252766	0.0153802	1257	GO:0006508,GO:0004181,GO:0008270	proteolysis|metallocarboxypeptidase activity|zinc ion binding	-	-
BGIBMGA001892	34.5311	24.934	0.722073	0.656331	897	GO:0006508,GO:0004181,GO:0008270	proteolysis|metallocarboxypeptidase activity|zinc ion binding	-	-
BGIBMGA001893	71.589	47.4934	0.663417	0.467965	384	GO:0003676	nucleic acid binding	path:bmor03460	Fanconi anemia pathway
BGIBMGA001894	42.9534	61.7414	1.4374	0.532897	909	-	-	-	-
BGIBMGA001895	10.1067	20.1847	1.99716	0.454414	1926	-	-	-	-
BGIBMGA001896	121.28	55.8047	0.460131	0.135032	4161	-	-	-	-
BGIBMGA001897	121.28	104.485	0.861521	0.775351	1437	-	-	-	-
BGIBMGA001898	99.3823	77.1767	0.776564	0.632712	489	GO:0003677,GO:0003899,GO:0006351,GO:0005634	DNA binding|DNA-directed RNA polymerase activity|transcription, DNA-templated|nucleus	path:bmor00230,path:bmor00240,path:bmor01100,path:bmor03020	Purine metabolism|Pyrimidine metabolism|Metabolic pathways|RNA polymerase
BGIBMGA001899	157.496	181.662	1.15344	0.772198	3306	-	-	-	-
BGIBMGA001900	7.58001	5.93667	0.783201	0.94103	3801	-	-	-	-
BGIBMGA001901	2.52667	0	0	0.604621	174	-	-	-	-
BGIBMGA001902	26.1089	13.0607	0.500238	0.407101	771	GO:0008146,GO:0016021	sulfotransferase activity|integral component of membrane	-	-
BGIBMGA001903	17.6867	10.686	0.604184	0.620625	627	GO:0005525,GO:0007264,GO:0015031,GO:0005622,GO:0006913,GO:0007165,GO:0006184,GO:0006886,GO:0003924	GTP binding|small GTPase mediated signal transduction|protein transport|intracellular|nucleocytoplasmic transport|signal transduction|GTP catabolic process|intracellular protein transport|GTPase activity	-	-
BGIBMGA001904	31.1623	257.651	8.26806	5.54874e-05	840	-	-	-	-
BGIBMGA001905	0	7.124	Inf	0.145849	1113	GO:0006518,GO:0005507,GO:0016020,GO:0004504,GO:0055114,GO:0005515	peptide metabolic process|copper ion binding|membrane|peptidylglycine monooxygenase activity|oxidation-reduction process|protein binding	-	-
BGIBMGA001906	448.063	140.105	0.312692	0.0179063	1608	GO:0004222,GO:0031012,GO:0008233	metalloendopeptidase activity|extracellular matrix|peptidase activity	-	-
BGIBMGA001907	590.398	200.659	0.339871	0.029248	999	GO:0016021,GO:0055085	integral component of membrane|transmembrane transport	-	-
BGIBMGA001908	10.1067	0	0	0.100641	882	GO:0016021,GO:0055085	integral component of membrane|transmembrane transport	-	-
BGIBMGA001909	12.6333	0	0	0.0568726	348	-	-	-	-
BGIBMGA001910	1.68445	0	0	0.773298	642	GO:0016021,GO:0004930,GO:0007186,GO:0008036,GO:0016020	integral component of membrane|G-protein coupled receptor activity|G-protein coupled receptor signaling pathway|diuretic hormone receptor activity|membrane	-	-
BGIBMGA001911	26.9511	5.93667	0.220275	0.102007	987	GO:0016021,GO:0055085	integral component of membrane|transmembrane transport	-	-
BGIBMGA001912	5.89556	4.74934	0.805578	0.990652	315	-	-	-	-
BGIBMGA001913	69.0623	162.665	2.35533	0.0855492	1725	GO:0004222,GO:0031012	metalloendopeptidase activity|extracellular matrix	-	-
BGIBMGA001914	0	0			714	GO:0016021	integral component of membrane	-	-
BGIBMGA001915	545.761	421.504	0.772323	0.600744	1275	GO:0005839,GO:0004175,GO:0051603,GO:0004298	proteasome core complex|endopeptidase activity|proteolysis involved in cellular protein catabolic process|threonine-type endopeptidase activity	-	-
BGIBMGA001916	85.0645	118.733	1.3958	0.511266	810	-	-	path:bmor04130	SNARE interactions in vesicular transport
BGIBMGA001917	2.52667	1.18733	0.469921	0.943078	1479	GO:0005515	protein binding	-	-
BGIBMGA001918	70.7467	60.554	0.855927	0.791981	795	GO:0006508,GO:0004197	proteolysis|cysteine-type endopeptidase activity	path:bmor00563,path:bmor01100	Glycosylphosphatidylinositol(GPI)-anchor biosynthesis|Metabolic pathways
BGIBMGA001919	6.73778	2.37467	0.35244	0.592984	1407	-	-	-	-
BGIBMGA001920	120.438	60.554	0.502782	0.183338	246	-	-	-	-
BGIBMGA001921	273.722	227.968	0.832844	0.706665	1257	-	-	-	-
BGIBMGA001922	0	0			174	-	-	-	-
BGIBMGA001923	0	0			1101	GO:0005515	protein binding	-	-
BGIBMGA001924	0.842223	0	0	1	3315	GO:0005515	protein binding	-	-
BGIBMGA001925	66.5356	45.1187	0.678113	0.500119	1764	GO:0005634,GO:0045892	nucleus|negative regulation of transcription, DNA-templated	-	-
BGIBMGA001926	160.022	165.039	1.03135	0.957915	1284	GO:0008299	isoprenoid biosynthetic process	path:bmor00900,path:bmor01100	Terpenoid backbone biosynthesis|Metabolic pathways
BGIBMGA001927	92.6445	42.744	0.461377	0.156226	1779	GO:0008299	isoprenoid biosynthetic process	path:bmor00900,path:bmor01100	Terpenoid backbone biosynthesis|Metabolic pathways
BGIBMGA001928	225.716	231.53	1.02576	0.963741	645	GO:0005524,GO:0008134,GO:0006355,GO:0005525,GO:0007264,GO:0015031,GO:0005622,GO:0006913,GO:0007165,GO:0006184,GO:0006886,GO:0003924	ATP binding|transcription factor binding|regulation of transcription, DNA-templated|GTP binding|small GTPase mediated signal transduction|protein transport|intracellular|nucleocytoplasmic transport|signal transduction|GTP catabolic process|intracellular protein transport|GTPase activity	-	-
BGIBMGA001929	607.243	552.11	0.909208	0.850967	2169	GO:0016491,GO:0008152,GO:0032934	oxidoreductase activity|metabolic process|sterol binding	path:bmor01100,path:bmor04146	Metabolic pathways|Peroxisome
BGIBMGA001930	13.4756	11.8733	0.881101	0.962153	717	-	-	path:bmor04340	Hedgehog signaling pathway
BGIBMGA001931	148.231	157.915	1.06533	0.904542	1239	-	-	-	-
BGIBMGA001932	0	0			225	-	-	-	-
BGIBMGA001933	132.229	132.981	1.00569	1	771	-	-	-	-
BGIBMGA001934	737.787	647.097	0.877078	0.796371	957	GO:0007016,GO:0016010	cytoskeletal anchoring at plasma membrane|dystrophin-associated glycoprotein complex	-	-
BGIBMGA001935	1840.26	1664.64	0.90457	0.853144	2367	GO:0016020,GO:0005509,GO:0007016,GO:0016010	membrane|calcium ion binding|cytoskeletal anchoring at plasma membrane|dystrophin-associated glycoprotein complex	-	-
BGIBMGA001936	21.8978	17.81	0.813324	0.838474	1671	GO:0005515,GO:0003676	protein binding|nucleic acid binding	-	-
BGIBMGA001937	64.009	93.7994	1.46541	0.469163	399	GO:0005515	protein binding	path:bmor04350	TGF-beta signaling pathway
BGIBMGA001938	48.8489	47.4934	0.97225	0.991867	804	-	-	-	-
BGIBMGA001939	25.2667	9.49867	0.375937	0.265207	2370	-	-	-	-
BGIBMGA001940	222.347	249.34	1.1214	0.814584	843	GO:0003676	nucleic acid binding	-	-
BGIBMGA001941	0	0			282	-	-	-	-
BGIBMGA001942	4.21112	3.562	0.845857	1	2292	GO:0008168,GO:0003676,GO:0032259,GO:0005515	methyltransferase activity|nucleic acid binding|methylation|protein binding	-	-
BGIBMGA001943	412.689	398.944	0.966694	0.949311	1008	-	-	-	-
BGIBMGA001944	52.2178	16.6227	0.318333	0.086001	987	-	-	-	-
BGIBMGA001945	67.3778	85.488	1.26879	0.660232	723	-	-	-	-
BGIBMGA001946	0	0			216	-	-	-	-
BGIBMGA001947	3.36889	4.74934	1.40976	0.9474	501	GO:0005634,GO:0003677,GO:0003707,GO:0006355,GO:0003700,GO:0043401	nucleus|DNA binding|steroid hormone receptor activity|regulation of transcription, DNA-templated|sequence-specific DNA binding transcription factor activity|steroid hormone mediated signaling pathway	-	-
BGIBMGA001948	0	0			384	-	-	-	-
BGIBMGA001949	45.48	40.3694	0.887628	0.871013	2172	GO:0005975,GO:0004553,GO:0005634,GO:0051726	carbohydrate metabolic process|hydrolase activity, hydrolyzing O-glycosyl compounds|nucleus|regulation of cell cycle	-	-
BGIBMGA001950	132.229	70.0527	0.529783	0.211218	696	GO:0003676	nucleic acid binding	-	-
BGIBMGA001951	55.5867	27.3087	0.491281	0.251146	1293	GO:0005515,GO:0016881	protein binding|acid-amino acid ligase activity	path:bmor04120,path:bmor04141	Ubiquitin mediated proteolysis|Protein processing in endoplasmic reticulum
BGIBMGA001952	0	0			336	-	-	-	-
BGIBMGA001953	0.842223	2.37467	2.81952	0.862791	219	GO:0003723	RNA binding	-	-
BGIBMGA001954	117.069	137.731	1.17649	0.747687	936	GO:0003723	RNA binding	-	-
BGIBMGA001955	7.58001	8.31134	1.09648	1	477	GO:0006139,GO:0008168	nucleobase-containing compound metabolic process|methyltransferase activity	-	-
BGIBMGA001956	60.6401	73.6147	1.21396	0.73215	3222	GO:0005509	calcium ion binding	-	-
BGIBMGA001957	92.6445	77.1767	0.833041	0.736903	2202	GO:0008270	zinc ion binding	-	-
BGIBMGA001958	0	0			873	-	-	-	-
BGIBMGA001959	20.2134	23.7467	1.1748	0.871785	255	-	-	-	-
BGIBMGA001960	85.0645	70.0527	0.823524	0.725269	639	-	-	-	-
BGIBMGA001961	0	0			345	-	-	-	-
BGIBMGA001962	12.6333	1.18733	0.0939841	0.13812	3423	GO:0016791,GO:0016311,GO:0006470,GO:0004725	phosphatase activity|dephosphorylation|protein dephosphorylation|protein tyrosine phosphatase activity	-	-
BGIBMGA001963	0	2.37467	Inf	0.548328	1230	-	-	-	-
BGIBMGA001964	0.842223	9.49867	11.2781	0.172343	3087	-	-	-	-
BGIBMGA001965	0	0			1323	GO:0004030,GO:0006081,GO:0055114	aldehyde dehydrogenase [NAD(P)+] activity|cellular aldehyde metabolic process|oxidation-reduction process	-	-
BGIBMGA001966	1035.93	951.054	0.918064	0.870479	2253	GO:0004030,GO:0006081,GO:0055114,GO:0005525,GO:0007264,GO:0015031,GO:0005622,GO:0006913,GO:0007165,GO:0006184,GO:0006886,GO:0003924	aldehyde dehydrogenase [NAD(P)+] activity|cellular aldehyde metabolic process|oxidation-reduction process|GTP binding|small GTPase mediated signal transduction|protein transport|intracellular|nucleocytoplasmic transport|signal transduction|GTP catabolic process|intracellular protein transport|GTPase activity	path:bmor04144,path:bmor04310,path:bmor04350	Endocytosis|Wnt signaling pathway|TGF-beta signaling pathway
BGIBMGA001967	16.8445	15.4353	0.916345	0.979154	1392	GO:0006468,GO:0004672,GO:0005524,GO:0016772,GO:0035091	protein phosphorylation|protein kinase activity|ATP binding|transferase activity, transferring phosphorus-containing groups|phosphatidylinositol binding	-	-
BGIBMGA001968	83.3801	15.4353	0.18512	0.00646428	441	-	-	-	-
BGIBMGA001969	6.73778	204.221	30.3099	3.17914e-08	2265	GO:0006508,GO:0004222	proteolysis|metalloendopeptidase activity	-	-
BGIBMGA001970	0	0			555	-	-	-	-
BGIBMGA001971	0	0			168	-	-	-	-
BGIBMGA001972	0	4.74934	Inf	0.281722	594	GO:0016020,GO:0003824	membrane|catalytic activity	path:bmor00561,path:bmor00564,path:bmor00565,path:bmor00600,path:bmor01100	Glycerolipid metabolism|Glycerophospholipid metabolism|Ether lipid metabolism|Sphingolipid metabolism|Metabolic pathways
BGIBMGA001973	4.21112	0	0	0.401086	405	GO:0016020,GO:0003824	membrane|catalytic activity	-	-
BGIBMGA001974	0	0			927	-	-	-	-
BGIBMGA001975	0	4.74934	Inf	0.281722	492	-	-	-	-
BGIBMGA001976	496.069	1505.54	3.03494	0.0347806	1881	GO:0003810,GO:0018149	protein-glutamine gamma-glutamyltransferase activity|peptide cross-linking	-	-
BGIBMGA001977	0	0			765	GO:0016021,GO:0055085	integral component of membrane|transmembrane transport	-	-
BGIBMGA001978	0	0			1053	GO:0016021,GO:0055085	integral component of membrane|transmembrane transport	-	-
BGIBMGA001979	11.7911	15.4353	1.30906	0.820144	1998	GO:0005515	protein binding	-	-
BGIBMGA001980	5.05334	8.31134	1.64472	0.764588	387	-	-	-	-
BGIBMGA001981	0.842223	18.9973	22.5562	0.0225419	2418	-	-	-	-
BGIBMGA001982	57.2712	41.5567	0.725613	0.594591	1419	-	-	-	-
BGIBMGA001983	7.58001	3.562	0.469921	0.671078	1134	GO:0005615	extracellular space	-	-
BGIBMGA001984	64.009	85.488	1.33556	0.591335	756	GO:0016888	endodeoxyribonuclease activity, producing 5'-phosphomonoesters	-	-
BGIBMGA001985	32.8467	39.182	1.19288	0.806494	1995	GO:0005515	protein binding	-	-
BGIBMGA001986	5.05334	4.74934	0.939841	1	549	-	-	-	-
BGIBMGA001987	3.36889	7.124	2.11464	0.671226	693	-	-	-	-
BGIBMGA001988	37.0578	49.868	1.34568	0.634499	4155	GO:0005515,GO:0005216,GO:0016020,GO:0006811,GO:0055085	protein binding|ion channel activity|membrane|ion transport|transmembrane transport	-	-
BGIBMGA001989	0	0			1062	-	-	-	-
BGIBMGA001990	2.52667	4.74934	1.87968	0.81772	1077	-	-	-	-
BGIBMGA001991	3730.21	4467.94	1.19777	0.74202	360	GO:0006412,GO:0005840,GO:0003735,GO:0005622	translation|ribosome|structural constituent of ribosome|intracellular	path:bmor03010	Ribosome
BGIBMGA001992	3.36889	7.124	2.11464	0.671226	441	GO:0007165,GO:0005622	signal transduction|intracellular	-	-
BGIBMGA001993	0	0			573	-	-	-	-
BGIBMGA001994	21.0556	16.6227	0.789467	0.814399	5742	GO:0016772	transferase activity, transferring phosphorus-containing groups	-	-
BGIBMGA001995	0	0			162	-	-	-	-
BGIBMGA001996	0	0			1989	GO:0005515	protein binding	-	-
BGIBMGA001997	0	0			387	-	-	-	-
BGIBMGA001998	5.89556	4.74934	0.805578	0.990652	1143	GO:0016021	integral component of membrane	-	-
[truncated: 12,626 more rows]
