# Supplementary material for: Transcriptome analysis of the epidermis of the purple quail-like (q-lp) mutant of silkworm, Bombyx mori
Source: PLoS One. 2017 Apr 17;12(4):e0175994. doi: 10.1371/journal.pone.0175994 (PMC5393886; doi:10.1371/journal.pone.0175994)
Supplement: S3 Table — (XLSX) [file pone.0175994.s003.xlsx]

## Sheet: S3 Table
S3 Table Differentially expressed genes between 932VR and q-lp
Gene id.	RPKM of 932VR	RPKM of q-lp	Fold change (q-lp/932VR)	P-value	Up or Down
BGIBMGA001176	13.4756	0	0	0.0471882	Down
BGIBMGA001850	13.4756	0	0	0.0471882	Down
BGIBMGA003090	13.4756	0	0	0.0471882	Down
BGIBMGA004490	13.4756	0	0	0.0471882	Down
BGIBMGA006380	13.4756	0	0	0.0471882	Down
BGIBMGA007839	13.4756	0	0	0.0471882	Down
BGIBMGA010778	13.4756	0	0	0.0471882	Down
BGIBMGA006775	14.3178	0	0	0.0392359	Down
BGIBMGA008587	14.3178	0	0	0.0392359	Down
BGIBMGA010639	14.3178	0	0	0.0392359	Down
BGIBMGA000051	15.16	0	0	0.0326995	Down
BGIBMGA000635	15.16	0	0	0.0326995	Down
BGIBMGA000955	15.16	0	0	0.0326995	Down
BGIBMGA005217	15.16	0	0	0.0326995	Down
BGIBMGA005321	15.16	0	0	0.0326995	Down
BGIBMGA009337	15.16	0	0	0.0326995	Down
BGIBMGA010434	15.16	0	0	0.0326995	Down
BGIBMGA000142	16.0022	0	0	0.0273182	Down
BGIBMGA000396	16.0022	0	0	0.0273182	Down
BGIBMGA003595	16.0022	0	0	0.0273182	Down
BGIBMGA004887	16.0022	0	0	0.0273182	Down
BGIBMGA012417	16.0022	0	0	0.0273182	Down
BGIBMGA002543	16.8445	0	0	0.0228768	Down
BGIBMGA003988	16.8445	0	0	0.0228768	Down
BGIBMGA005095	16.8445	0	0	0.0228768	Down
BGIBMGA006183	16.8445	0	0	0.0228768	Down
BGIBMGA009331	16.8445	0	0	0.0228768	Down
BGIBMGA005354	17.6867	0	0	0.019202	Down
BGIBMGA003364	18.5289	0	0	0.0161541	Down
BGIBMGA006015	18.5289	0	0	0.0161541	Down
BGIBMGA003677	19.3711	0	0	0.0136202	Down
BGIBMGA005742	19.3711	0	0	0.0136202	Down
BGIBMGA000873	20.2134	0	0	0.0115087	Down
BGIBMGA014426	21.8978	0	0	0.00826498	Down
BGIBMGA000053	22.74	0	0	0.00701504	Down
BGIBMGA005615	22.74	0	0	0.00701504	Down
BGIBMGA006515	24.4245	0	0	0.00506546	Down
BGIBMGA002666	26.1089	0	0	0.00366928	Down
BGIBMGA011799	26.1089	0	0	0.00366928	Down
BGIBMGA014082	26.1089	0	0	0.00366928	Down
BGIBMGA000929	26.9511	0	0	0.00312667	Down
BGIBMGA007827	27.7934	0	0	0.00266645	Down
BGIBMGA008096	30.32	0	0	0.00166258	Down
BGIBMGA002739	31.1623	0	0	0.00142299	Down
BGIBMGA011413	31.1623	0	0	0.00142299	Down
BGIBMGA006168	33.6889	0	0	0.000897206	Down
BGIBMGA009458	35.3734	0	0	0.000662828	Down
BGIBMGA008336	37.9	0	0	0.000423888	Down
BGIBMGA012881	40.4267	0	0	0.000273405	Down
BGIBMGA003824	42.1112	0	0	0.000205067	Down
BGIBMGA013426	44.6378	0	0	0.000134149	Down
BGIBMGA000047	46.3223	0	0	0.000101564	Down
BGIBMGA013402	46.3223	0	0	0.000101564	Down
BGIBMGA003873	47.1645	0	0	8.84952e-05	Down
BGIBMGA003622	73.2734	0	0	1.91226e-06	Down
BGIBMGA013042	80.0112	0	0	8.07161e-07	Down
BGIBMGA005536	166.495	0	0	4.55028e-09	Down
BGIBMGA009522	243.404	0	0	1.75667e-10	Down
BGIBMGA005303	6768.1	67.678	0.00999956	3.55187e-11	Down
BGIBMGA009159	1315.55	22.5593	0.0171482	9.36777e-11	Down
BGIBMGA010472	2878.6	68.6265	0.0238403	1.84713e-08	Down
BGIBMGA013949	2337.17	67.678	0.0289573	1.13621e-08	Down
BGIBMGA008287	1152.16	36.8074	0.0319464	5.9661e-09	Down
BGIBMGA011778	261.931	10.686	0.040797	8.28747e-08	Down
BGIBMGA014469	56.4289	2.37467	0.0420824	0.000358711	Down
BGIBMGA008962	25.2667	1.18733	0.0469921	0.0148731	Down
BGIBMGA013138	48.8489	2.37467	0.0486125	0.00100216	Down
BGIBMGA002715	1105	55.8047	0.0505021	1.586e-07	Down
BGIBMGA006730	416.9	21.372	0.0512641	1.13101e-07	Down
BGIBMGA000988	21.8978	1.18733	0.0542216	0.0264989	Down
BGIBMGA005533	42.1112	2.37467	0.0563905	0.00259944	Down
BGIBMGA007748	41.2689	2.37467	0.0575413	0.00293571	Down
BGIBMGA012513	19.3711	1.18733	0.061294	0.0410265	Down
BGIBMGA002599	18.5289	1.18733	0.0640801	0.047544	Down
BGIBMGA011816	107.805	7.124	0.0660826	4.45792e-05	Down
BGIBMGA009592	51.3756	3.562	0.0693326	0.00164285	Down
BGIBMGA012653	96.0134	7.124	0.074198	0.000117748	Down
BGIBMGA002664	790.847	59.3667	0.0750672	1.98688e-06	Down
BGIBMGA002218	46.3223	3.562	0.0768961	0.00316854	Down
BGIBMGA006536	30.32	2.37467	0.0783201	0.0149318	Down
BGIBMGA010240	227.4	17.81	0.0783201	6.09859e-06	Down
BGIBMGA000012	15404.3	1244.33	0.080778	5.02896e-05	Down
BGIBMGA003870	27.7934	2.37467	0.0854401	0.0219527	Down
BGIBMGA010429	204.66	17.81	0.0870223	1.52039e-05	Down
BGIBMGA000565	53.9023	4.74934	0.0881101	0.00238461	Down
BGIBMGA010948	1126.89	100.923	0.0895589	1.0397e-05	Down
BGIBMGA005823	31243.1	2859.1	0.0915114	9.69834e-05	Down
BGIBMGA003504	25.2667	2.37467	0.0939841	0.0323619	Down
BGIBMGA013041	112.016	10.686	0.0953974	0.000176376	Down
BGIBMGA001763	36.2156	3.562	0.0983555	0.0123561	Down
BGIBMGA009821	36.2156	3.562	0.0983555	0.0123561	Down
BGIBMGA003122	83.3801	8.31134	0.0996801	0.000628862	Down
BGIBMGA000631	106.962	10.686	0.0999044	0.000254226	Down
BGIBMGA000247	1778.78	179.287	0.100793	4.142e-05	Down
BGIBMGA008051	68.2201	7.124	0.104427	0.001566	Down
BGIBMGA006544	33.6889	3.562	0.105732	0.0175069	Down
BGIBMGA004737	44.6378	4.74934	0.106397	0.00738804	Down
BGIBMGA006944	359.629	39.182	0.108951	2.4098e-05	Down
BGIBMGA008520	52.2178	5.93667	0.11369	0.00514919	Down
BGIBMGA007994	72.4312	8.31134	0.114748	0.00171797	Down
BGIBMGA006602	82.5379	9.49867	0.115083	0.00110461	Down
BGIBMGA001444	1665.07	194.723	0.116945	0.000102437	Down
BGIBMGA003527	80.8534	9.49867	0.11748	0.0012782	Down
BGIBMGA004411	29.4778	3.562	0.120837	0.0314581	Down
BGIBMGA000050	77.4845	9.49867	0.122588	0.00171825	Down
BGIBMGA008841	3974.45	514.116	0.129355	0.000408281	Down
BGIBMGA010161	73.2734	9.49867	0.129633	0.0025051	Down
BGIBMGA006283	199.607	26.1213	0.130864	0.000175319	Down
BGIBMGA000790	36.2156	4.74934	0.131141	0.0214058	Down
BGIBMGA001275	26.9511	3.562	0.132165	0.0448171	Down
BGIBMGA000874	42.9534	5.93667	0.138212	0.0150851	Down
BGIBMGA013865	42.9534	5.93667	0.138212	0.0150851	Down
BGIBMGA001319	386.58	53.43	0.138212	0.000117728	Down
BGIBMGA008896	32.0045	4.74934	0.148396	0.0367607	Down
BGIBMGA003422	974.452	149.604	0.153526	0.000362027	Down
BGIBMGA008753	30.32	4.74934	0.15664	0.0456824	Down
BGIBMGA009677	346.154	54.6174	0.157784	0.000294824	Down
BGIBMGA006731	3807.69	606.728	0.159343	0.00130832	Down
BGIBMGA012719	36.2156	5.93667	0.163926	0.0335879	Down
BGIBMGA008709	718.416	118.733	0.165271	0.000472825	Down
BGIBMGA009744	773.161	129.419	0.16739	0.000538007	Down
BGIBMGA000025	928.972	155.541	0.167433	0.000611983	Down
BGIBMGA004825	155.811	26.1213	0.167647	0.00110996	Down
BGIBMGA009187	42.1112	7.124	0.169171	0.0253696	Down
BGIBMGA005734	69.9045	11.8733	0.169851	0.00724546	Down
BGIBMGA009801	48.8489	8.31134	0.170144	0.017999	Down
BGIBMGA000045	7914.37	1347.62	0.170276	0.00231301	Down
BGIBMGA003461	1441.89	249.34	0.172926	0.00106093	Down
BGIBMGA002668	8989.89	1555.41	0.173017	0.002618	Down
BGIBMGA001266	108.647	18.9973	0.174854	0.00284057	Down
BGIBMGA010732	33.6889	5.93667	0.17622	0.045458	Down
BGIBMGA006636	140.651	24.934	0.177275	0.00178886	Down
BGIBMGA005384	66.5356	11.8733	0.178451	0.00966942	Down
BGIBMGA006886	3692.31	662.532	0.179436	0.00246882	Down
BGIBMGA010214	3067.38	552.11	0.179994	0.00232408	Down
BGIBMGA010089	38.7423	7.124	0.183882	0.0369622	Down
BGIBMGA000028	347.838	64.116	0.184327	0.000799192	Down
BGIBMGA001968	83.3801	15.4353	0.18512	0.00646428	Down
BGIBMGA004806	307.411	56.992	0.185393	0.000871179	Down
BGIBMGA013485	37.9	7.124	0.187968	0.0406203	Down
BGIBMGA013881	390.791	73.6147	0.188373	0.000899572	Down
BGIBMGA013975	304.885	58.1794	0.190824	0.00104585	Down
BGIBMGA004826	49.6912	9.49867	0.191154	0.0235457	Down
BGIBMGA009609	37.0578	7.124	0.19224	0.0446442	Down
BGIBMGA004410	42.9534	8.31134	0.193497	0.0333522	Down
BGIBMGA009750	1741.72	339.578	0.194967	0.0024939	Down
BGIBMGA001293	42.1112	8.31134	0.197367	0.0364443	Down
BGIBMGA000842	264.458	52.2427	0.197546	0.00140923	Down
BGIBMGA008917	801.796	159.103	0.198433	0.00161924	Down
BGIBMGA009190	64.8512	13.0607	0.201395	0.0152316	Down
BGIBMGA006916	933.183	191.161	0.204848	0.00215612	Down
BGIBMGA002678	74.1156	15.4353	0.20826	0.0128507	Down
BGIBMGA009521	187.816	39.182	0.208619	0.00268085	Down
BGIBMGA010335	136.44	28.496	0.208854	0.0042154	Down
BGIBMGA010864	39.5845	8.31134	0.209965	0.0475751	Down
BGIBMGA010014	838.854	178.1	0.212314	0.00250933	Down
BGIBMGA000010	25545.5	5508.04	0.215617	0.00890278	Down
BGIBMGA006517	752.105	162.665	0.216279	0.00264263	Down
BGIBMGA007432	54.7445	11.8733	0.216886	0.0272342	Down
BGIBMGA008284	223.189	48.6807	0.218114	0.00286565	Down
BGIBMGA003185	1295.34	282.585	0.218156	0.00385159	Down
BGIBMGA007751	64.8512	14.248	0.219703	0.0201823	Down
BGIBMGA010827	96.8556	21.372	0.220658	0.00960495	Down
BGIBMGA003592	313.307	70.0527	0.223591	0.00269581	Down
BGIBMGA005680	4256.6	952.242	0.22371	0.00798775	Down
BGIBMGA006529	491.858	110.422	0.2245	0.00278539	Down
BGIBMGA008114	110.331	24.934	0.225992	0.00851841	Down
BGIBMGA009842	89.2756	20.1847	0.226094	0.0122217	Down
BGIBMGA007575	57.2712	13.0607	0.22805	0.0288659	Down
BGIBMGA002624	8587.31	1972.16	0.22966	0.0104893	Down
BGIBMGA007628	164.233	37.9947	0.231346	0.00540609	Down
BGIBMGA008571	4035.93	934.432	0.231528	0.00933362	Down
BGIBMGA014524	66.5356	15.4353	0.231986	0.0229258	Down
BGIBMGA003874	1166.48	270.712	0.232076	0.00511898	Down
BGIBMGA005861	868.332	201.847	0.232453	0.00436635	Down
BGIBMGA009523	91.8023	21.372	0.232805	0.0130673	Down
BGIBMGA006315	2460.13	577.044	0.234558	0.00842663	Down
BGIBMGA007749	45.48	10.686	0.23496	0.0480635	Down
BGIBMGA014288	293.094	70.0527	0.239011	0.00407359	Down
BGIBMGA002880	206.345	49.868	0.241673	0.00537768	Down
BGIBMGA000691	342.785	83.1134	0.242465	0.00425315	Down
BGIBMGA004616	78.3267	18.9973	0.24254	0.0199493	Down
BGIBMGA001452	155.811	37.9947	0.243851	0.00747853	Down
BGIBMGA007042	9626.61	2350.92	0.244211	0.0143852	Down
BGIBMGA009678	692.307	170.976	0.246966	0.00555105	Down
BGIBMGA000630	48.0067	11.8733	0.247327	0.0498501	Down
BGIBMGA005352	119.596	29.6833	0.248198	0.0113851	Down
BGIBMGA005701	1565.69	391.82	0.250254	0.00916077	Down
BGIBMGA013880	150.758	37.9947	0.252024	0.00911915	Down
BGIBMGA001891	6346.15	1604.09	0.252766	0.0153802	Down
BGIBMGA009828	9064.85	2292.74	0.252927	0.0165993	Down
BGIBMGA008091	51.3756	13.0607	0.254219	0.0478055	Down
BGIBMGA009694	1120.16	284.96	0.254393	0.00831028	Down
BGIBMGA009990	55.5867	14.248	0.25632	0.0428586	Down
BGIBMGA000448	64.8512	16.6227	0.25632	0.0331087	Down
BGIBMGA002702	96.8556	24.934	0.257435	0.0179156	Down
BGIBMGA011904	4754.35	1226.52	0.257978	0.0160964	Down
BGIBMGA007065	11732.2	3036.01	0.258777	0.0197546	Down
BGIBMGA000115	122.965	32.058	0.260709	0.013642	Down
BGIBMGA005149	1230.49	322.955	0.262461	0.0103272	Down
BGIBMGA005576	4181.64	1103.03	0.26378	0.0174293	Down
BGIBMGA007397	704.941	186.411	0.264436	0.00823959	Down
BGIBMGA003766	71.589	18.9973	0.265367	0.0316203	Down
BGIBMGA006977	106.962	28.496	0.266412	0.0179404	Down
BGIBMGA005856	80.0112	21.372	0.267113	0.0272899	Down
BGIBMGA008346	4085.62	1092.35	0.267364	0.0184617	Down
BGIBMGA008203	127.176	34.4327	0.270749	0.0154806	Down
BGIBMGA000632	254.351	68.8654	0.270749	0.0086578	Down
BGIBMGA008246	799.27	217.282	0.271851	0.0101206	Down
BGIBMGA001294	73.2734	20.1847	0.275471	0.0346383	Down
BGIBMGA014032	77.4845	21.372	0.275823	0.0320595	Down
BGIBMGA000388	1798.99	496.306	0.27588	0.0161949	Down
BGIBMGA010015	192.869	53.43	0.277027	0.0115352	Down
BGIBMGA008967	422.796	117.546	0.278021	0.00936363	Down
BGIBMGA005539	237.507	66.4907	0.279953	0.0106891	Down
BGIBMGA013773	104.436	29.6833	0.284226	0.0241119	Down
BGIBMGA002524	123.807	35.62	0.287707	0.0208253	Down
BGIBMGA012453	90.1179	26.1213	0.289858	0.0312982	Down
BGIBMGA010766	81.6956	23.7467	0.290673	0.0358895	Down
BGIBMGA007449	126.333	36.8074	0.291351	0.0215202	Down
BGIBMGA012152	484.278	141.293	0.291759	0.0125589	Down
BGIBMGA008421	93.4868	27.3087	0.292113	0.0307799	Down
BGIBMGA012206	89.2756	26.1213	0.292592	0.0328055	Down
BGIBMGA007345	223.189	65.3034	0.292592	0.013875	Down
BGIBMGA013661	3410.16	1006.86	0.295253	0.0278519	Down
BGIBMGA012567	740.314	220.844	0.298311	0.016131	Down
BGIBMGA012381	106.12	32.058	0.302092	0.030244	Down
BGIBMGA014267	106.12	32.058	0.302092	0.030244	Down
BGIBMGA000540	93.4868	28.496	0.304813	0.0361775	Down
BGIBMGA008224	81.6956	24.934	0.305206	0.0426896	Down
BGIBMGA014407	186.131	56.992	0.306193	0.0193683	Down
BGIBMGA000235	204.66	62.9287	0.307479	0.0186547	Down
BGIBMGA000011	9517.12	2941.03	0.309025	0.0398263	Down
BGIBMGA001351	103.593	32.058	0.30946	0.0341712	Down
BGIBMGA011982	321.729	99.7361	0.31	0.0167323	Down
BGIBMGA001906	448.063	140.105	0.312692	0.0179063	Down
BGIBMGA007910	256.878	80.7387	0.314308	0.0188348	Down
BGIBMGA012429	116.227	36.8074	0.316686	0.033295	Down
BGIBMGA012431	335.205	106.86	0.31879	0.0193041	Down
BGIBMGA013566	793.374	254.089	0.320264	0.0238169	Down
BGIBMGA005301	414.374	132.981	0.320921	0.0202458	Down
BGIBMGA012507	187.816	60.554	0.322412	0.0246376	Down
BGIBMGA012053	158.338	51.0554	0.322446	0.0275966	Down
BGIBMGA002386	1696.24	547.361	0.322691	0.0332487	Down
BGIBMGA003255	2288.32	740.896	0.323773	0.0377461	Down
BGIBMGA012831	2461.82	800.263	0.32507	0.0392532	Down
BGIBMGA003268	109.489	35.62	0.32533	0.0393344	Down
BGIBMGA012753	1495.79	486.807	0.325452	0.0328916	Down
BGIBMGA005119	6112.85	1991.16	0.325733	0.0459328	Down
BGIBMGA006423	336.047	110.422	0.328591	0.0225596	Down
BGIBMGA006382	855.699	282.585	0.330239	0.0284813	Down
BGIBMGA006885	635.036	211.345	0.332809	0.0268755	Down
BGIBMGA010871	176.867	59.3667	0.335658	0.0307876	Down
BGIBMGA013662	2103.03	707.651	0.336491	0.0434431	Down
BGIBMGA006846	119.596	40.3694	0.337549	0.0420522	Down
BGIBMGA001907	590.398	200.659	0.339871	0.029248	Down
BGIBMGA000046	117.069	40.3694	0.344834	0.0466588	Down
BGIBMGA008194	123.807	42.744	0.345248	0.0447668	Down
BGIBMGA002120	346.154	121.108	0.349868	0.0309263	Down
BGIBMGA012060	1360.19	477.308	0.350913	0.0447332	Down
BGIBMGA006610	250.14	87.8627	0.351254	0.032853	Down
BGIBMGA013565	1019.93	358.575	0.351567	0.0407973	Down
BGIBMGA004648	131.387	46.306	0.35244	0.0465092	Down
BGIBMGA002898	212.24	74.802	0.35244	0.0352502	Down
BGIBMGA002526	516.283	182.849	0.354165	0.0347064	Down
BGIBMGA008499	311.623	110.422	0.354346	0.0330289	Down
BGIBMGA003729	144.02	51.0554	0.354502	0.0446441	Down
BGIBMGA010077	639.247	226.781	0.354762	0.0368461	Down
BGIBMGA003661	427.849	155.541	0.363541	0.038091	Down
BGIBMGA014008	320.045	116.359	0.36357	0.0373601	Down
BGIBMGA003841	217.294	79.5514	0.366101	0.0416591	Down
BGIBMGA010212	275.407	100.923	0.366452	0.039397	Down
BGIBMGA009467	232.454	85.488	0.367764	0.0416318	Down
BGIBMGA013026	862.436	318.205	0.368961	0.0482841	Down
BGIBMGA010416	224.031	83.1134	0.37099	0.0438268	Down
BGIBMGA003591	331.836	123.483	0.37212	0.0417293	Down
BGIBMGA000826	244.245	91.4247	0.374316	0.0445812	Down
BGIBMGA012171	528.074	198.285	0.375487	0.0461626	Down
BGIBMGA011817	235.822	89.05	0.377615	0.0468279	Down
BGIBMGA006115	373.105	143.667	0.385059	0.0492864	Down
BGIBMGA002346	394.16	151.979	0.385576	0.0498802	Down
BGIBMGA013111	105.278	279.023	2.65035	0.0440513	Up
BGIBMGA010008	72.4312	192.348	2.6556	0.0479548	Up
BGIBMGA010668	109.489	290.897	2.65686	0.0433632	Up
BGIBMGA005262	54.7445	149.604	2.73277	0.0477881	Up
BGIBMGA013445	113.7	317.018	2.7882	0.0341703	Up
BGIBMGA007160	151.6	428.628	2.82736	0.0327284	Up
BGIBMGA001144	90.1179	255.277	2.8327	0.0324757	Up
BGIBMGA000544	42.9534	122.295	2.84717	0.0460662	Up
BGIBMGA002034	277.934	794.326	2.85797	0.036436	Up
BGIBMGA013596	58.9556	170.976	2.90008	0.0339628	Up
BGIBMGA006882	57.2712	167.414	2.92318	0.0331464	Up
BGIBMGA009998	136.44	400.132	2.93265	0.0269212	Up
BGIBMGA008854	35.3734	104.485	2.95379	0.0452926	Up
BGIBMGA007013	91.8023	271.899	2.96179	0.0257221	Up
BGIBMGA009101	758.001	2252.37	2.97146	0.0443336	Up
BGIBMGA000392	34.5311	104.485	3.02583	0.0411409	Up
BGIBMGA001976	496.069	1505.54	3.03494	0.0347806	Up
BGIBMGA010347	26.1089	80.7387	3.09238	0.0494032	Up
BGIBMGA009276	38.7423	119.921	3.09535	0.0329695	Up
BGIBMGA006734	37.0578	115.171	3.10788	0.0336336	Up
BGIBMGA003800	57.2712	178.1	3.10977	0.0239075	Up
BGIBMGA004612	1270.91	3994.19	3.14277	0.0394874	Up
BGIBMGA010899	98.5401	312.269	3.16895	0.017823	Up
BGIBMGA008803	80.0112	256.464	3.20535	0.0174222	Up
BGIBMGA007617	534.812	1719.26	3.2147	0.0281384	Up
BGIBMGA013930	61.4823	199.472	3.24438	0.0182003	Up
BGIBMGA006181	80.8534	263.588	3.26007	0.0158272	Up
BGIBMGA004934	65.6934	214.907	3.27137	0.0167973	Up
BGIBMGA003640	45.48	149.604	3.28944	0.0207472	Up
BGIBMGA002385	143.178	479.683	3.35026	0.013859	Up
BGIBMGA001328	21.8978	74.802	3.41596	0.0379151	Up
BGIBMGA012466	74.9579	258.839	3.45312	0.0117264	Up
BGIBMGA012467	177.709	613.852	3.45425	0.0126519	Up
BGIBMGA013901	18.5289	64.116	3.46032	0.0449283	Up
BGIBMGA000693	20.2134	70.0527	3.46566	0.0394265	Up
BGIBMGA001270	146.547	508.179	3.46769	0.0116577	Up
BGIBMGA013938	132.229	472.559	3.57379	0.00966373	Up
BGIBMGA003032	56.4289	203.034	3.59805	0.0106066	Up
BGIBMGA005740	28.6356	103.298	3.60733	0.0201832	Up
BGIBMGA007549	18.5289	67.678	3.65256	0.0345953	Up
BGIBMGA009544	42.9534	157.915	3.67644	0.0115825	Up
BGIBMGA007517	125.491	465.435	3.7089	0.00780129	Up
BGIBMGA006502	570.185	2124.14	3.72535	0.0153443	Up
BGIBMGA004991	119.596	450	3.76267	0.00712139	Up
BGIBMGA011525	39.5845	149.604	3.77936	0.0106569	Up
BGIBMGA003507	481.752	1834.43	3.80784	0.0127622	Up
BGIBMGA005302	1313.03	5068.73	3.86034	0.016609	Up
BGIBMGA000681	14.3178	55.8047	3.89758	0.0381698	Up
BGIBMGA011304	14.3178	55.8047	3.89758	0.0381698	Up
BGIBMGA001511	37.0578	144.855	3.90889	0.00934718	Up
BGIBMGA011145	58.9556	232.717	3.94733	0.00591622	Up
BGIBMGA006048	26.1089	104.485	4.0019	0.0127219	Up
BGIBMGA000021	16.0022	64.116	4.00669	0.0275505	Up
BGIBMGA000016	29.4778	119.921	4.06817	0.00974843	Up
BGIBMGA006983	34.5311	141.293	4.09175	0.00768103	Up
BGIBMGA000307	17.6867	72.4274	4.09502	0.0206773	Up
BGIBMGA008063	42.9534	176.913	4.11872	0.00580643	Up
BGIBMGA014303	11.7911	48.6807	4.12859	0.0407872	Up
BGIBMGA001762	26.1089	108.047	4.13833	0.01045	Up
BGIBMGA000519	44.6378	185.224	4.14949	0.00534217	Up
BGIBMGA010716	2182.2	9293.26	4.25867	0.0119291	Up
BGIBMGA013016	166.76	714.775	4.28625	0.00395738	Up
BGIBMGA000324	57.2712	251.715	4.39514	0.00306179	Up
BGIBMGA011480	316.676	1398.68	4.41675	0.00495243	Up
BGIBMGA008111	10.9489	48.6807	4.44617	0.0330316	Up
BGIBMGA004042	1015.72	4552.24	4.48178	0.00802509	Up
BGIBMGA006189	26.9511	121.108	4.49362	0.00601801	Up
BGIBMGA010652	194.554	898.812	4.61987	0.00287988	Up
BGIBMGA013001	106.962	496.306	4.64	0.00208418	Up
BGIBMGA001683	14.3178	66.4907	4.64392	0.0154571	Up
BGIBMGA002210	8.42223	39.182	4.65221	0.0444605	Up
BGIBMGA014347	27.7934	129.419	4.65649	0.0045734	Up
BGIBMGA009126	10.9489	51.0554	4.66306	0.0261724	Up
BGIBMGA000333	144.862	680.342	4.69647	0.00222202	Up
BGIBMGA001498	8.42223	40.3694	4.79319	0.0389651	Up
BGIBMGA005977	62.3245	300.395	4.81986	0.00161394	Up
BGIBMGA007026	7.58001	36.8074	4.85585	0.0452612	Up
BGIBMGA007984	21.8978	106.86	4.87994	0.00504091	Up
BGIBMGA013003	123.807	605.54	4.89101	0.00162754	Up
BGIBMGA012465	171.814	848.944	4.94108	0.00184922	Up
BGIBMGA000421	64.009	322.955	5.04546	0.001184	Up
BGIBMGA008038	34.5311	175.725	5.0889	0.00184778	Up
BGIBMGA010654	588.714	3040.76	5.16509	0.00343138	Up
BGIBMGA002549	10.1067	53.43	5.28661	0.0162329	Up
BGIBMGA011350	9.26445	49.868	5.38273	0.0180462	Up
BGIBMGA010740	18.5289	100.923	5.44681	0.00341182	Up
BGIBMGA007780	8.42223	46.306	5.49807	0.0201871	Up
BGIBMGA003572	10.1067	55.8047	5.52157	0.0127855	Up
BGIBMGA009443	135.598	758.706	5.59527	0.000784294	Up
BGIBMGA013934	5.89556	33.2454	5.63905	0.0397782	Up
BGIBMGA000327	63.1667	356.2	5.63905	0.000565597	Up
BGIBMGA003847	27.7934	161.477	5.80993	0.0010005	Up
BGIBMGA002384	127.176	744.458	5.85378	0.000577035	Up
BGIBMGA000328	85.0645	501.055	5.89029	0.000445636	Up
BGIBMGA010717	727.681	4299.34	5.90827	0.00190659	Up
BGIBMGA006543	6.73778	40.3694	5.99149	0.0222816	Up
BGIBMGA006413	43.7956	264.775	6.04571	0.00041755	Up
BGIBMGA000840	91.8023	572.295	6.23399	0.000323267	Up
BGIBMGA000301	32.8467	207.783	6.32585	0.000412439	Up
BGIBMGA010759	5.05334	32.058	6.34393	0.0335902	Up
BGIBMGA005727	5.89556	37.9947	6.44463	0.0216385	Up
BGIBMGA010863	9.26445	60.554	6.53617	0.00594784	Up
BGIBMGA010255	26.1089	172.163	6.59405	0.000435811	Up
BGIBMGA006989	5.05334	34.4327	6.81385	0.0243447	Up
BGIBMGA010410	332.678	2273.74	6.83467	0.000576327	Up
BGIBMGA008262	38.7423	271.899	7.01816	0.000154616	Up
BGIBMGA001845	5.05334	35.62	7.04881	0.0207322	Up
BGIBMGA013756	6.73778	47.4934	7.04881	0.00944122	Up
BGIBMGA014556	10.1067	71.24	7.04881	0.00283339	Up
BGIBMGA010162	10.9489	78.364	7.15725	0.00200839	Up
BGIBMGA012789	11.7911	85.488	7.2502	0.00147176	Up
BGIBMGA012790	7.58001	55.8047	7.36209	0.00513464	Up
BGIBMGA005009	5.89556	43.9314	7.4516	0.0101754	Up
BGIBMGA003553	5.05334	37.9947	7.51873	0.0150506	Up
BGIBMGA010500	35.3734	265.963	7.51873	0.000100314	Up
BGIBMGA010677	328.467	2513.59	7.65248	0.000319919	Up
BGIBMGA004266	63.1667	487.994	7.7255	6.73633e-05	Up
BGIBMGA010823	5.05334	40.3694	7.98865	0.0109443	Up
BGIBMGA011723	475.014	3845.77	8.09613	0.000307943	Up
BGIBMGA001904	31.1623	257.651	8.26806	5.54874e-05	Up
BGIBMGA011761	303.2	2616.88	8.63088	0.000158592	Up
BGIBMGA011489	6.73778	59.3667	8.81101	0.00235493	Up
BGIBMGA000064	71.589	650.659	9.08882	2.46378e-05	Up
BGIBMGA014557	6.73778	61.7414	9.16345	0.00179857	Up
BGIBMGA000006	784.952	7268.86	9.26026	0.000181034	Up
BGIBMGA002042	17.6867	172.163	9.73407	4.42044e-05	Up
BGIBMGA010483	10.1067	99.7361	9.86833	0.000230759	Up
BGIBMGA001162	67.3778	674.406	10.0093	1.25118e-05	Up
BGIBMGA000273	8.42223	86.6754	10.2913	0.000323053	Up
BGIBMGA003342	29.4778	307.519	10.4322	9.04447e-06	Up
BGIBMGA002626	7.58001	79.5514	10.4949	0.000417521	Up
BGIBMGA012596	16.0022	168.601	10.5361	2.9377e-05	Up
BGIBMGA005902	3.36889	35.62	10.5732	0.00861497	Up
BGIBMGA000438	130.545	1401.05	10.7324	1.72321e-05	Up
BGIBMGA000248	2.52667	27.3087	10.8082	0.0188744	Up
BGIBMGA004207	2.52667	27.3087	10.8082	0.0188744	Up
BGIBMGA013014	26.9511	292.084	10.8375	7.39757e-06	Up
BGIBMGA000343	12.6333	138.918	10.9961	4.24008e-05	Up
BGIBMGA005430	127.176	1415.3	11.1287	1.35436e-05	Up
BGIBMGA010880	1.68445	18.9973	11.2781	0.0454995	Up
BGIBMGA000281	2.52667	28.496	11.2781	0.0155065	Up
BGIBMGA001595	15.16	173.351	11.4347	1.67228e-05	Up
BGIBMGA003530	2.52667	29.6833	11.748	0.0127467	Up
BGIBMGA006018	77.4845	914.247	11.7991	5.03746e-06	Up
BGIBMGA004571	23.5822	279.023	11.8319	4.31893e-06	Up
BGIBMGA001272	1.68445	20.1847	11.983	0.0366556	Up
BGIBMGA011587	35.3734	438.126	12.3858	2.07143e-06	Up
BGIBMGA003406	19.3711	255.277	13.1782	2.46038e-06	Up
BGIBMGA010179	1.68445	22.5593	13.3927	0.0238184	Up
BGIBMGA004303	2.52667	34.4327	13.6277	0.00586127	Up
BGIBMGA000326	5.05334	68.8654	13.6277	0.000300828	Up
BGIBMGA000338	155.811	2183.51	14.0138	5.19105e-06	Up
BGIBMGA008810	1.68445	23.7467	14.0976	0.0192109	Up
BGIBMGA011148	21.0556	307.519	14.6051	8.46184e-07	Up
BGIBMGA003405	8.42223	127.045	15.0845	1.16837e-05	Up
BGIBMGA003115	4.21112	64.116	15.2254	0.00029595	Up
BGIBMGA011853	1.68445	26.1213	15.5074	0.0125165	Up
BGIBMGA006908	3.36889	52.2427	15.5074	0.000755506	Up
BGIBMGA014351	10.1067	160.29	15.8598	3.37291e-06	Up
BGIBMGA006176	5.05334	83.1134	16.4472	6.11562e-05	Up
BGIBMGA005278	165.918	2794.98	16.8456	2.1798e-06	Up
BGIBMGA006893	1.68445	29.6833	17.622	0.0066191	Up
BGIBMGA001388	2.52667	47.4934	18.7968	0.000750161	Up
BGIBMGA006539	0.842223	16.6227	19.7367	0.0368239	Up
BGIBMGA005203	2.52667	51.0554	20.2066	0.000438929	Up
BGIBMGA011598	2.52667	51.0554	20.2066	0.000438929	Up
BGIBMGA003742	8.42223	172.163	20.4415	6.14686e-07	Up
BGIBMGA003973	12.6333	263.588	20.8645	1.0721e-07	Up
BGIBMGA007611	10.9489	235.092	21.4718	1.3007e-07	Up
BGIBMGA005981	5.89556	128.232	21.7506	1.9395e-06	Up
BGIBMGA007255	9.26445	206.596	22.2999	1.70287e-07	Up
BGIBMGA001981	0.842223	18.9973	22.5562	0.0225419	Up
BGIBMGA001389	1.68445	40.3694	23.966	0.00103906	Up
BGIBMGA014311	1.68445	40.3694	23.966	0.00103906	Up
BGIBMGA009412	5.05334	122.295	24.2009	1.56611e-06	Up
BGIBMGA008213	33.6889	815.698	24.2127	1.90381e-08	Up
BGIBMGA005407	0.842223	22.5593	26.7855	0.0110242	Up
BGIBMGA012637	10.1067	281.398	27.8428	1.36324e-08	Up
BGIBMGA014191	3.36889	96.174	28.5477	3.56041e-06	Up
BGIBMGA002548	88.4334	2565.83	29.0142	4.3158e-08	Up
BGIBMGA010801	2.52667	73.6147	29.1351	1.94152e-05	Up
BGIBMGA006457	0.842223	24.934	29.605	0.00688311	Up
BGIBMGA001969	6.73778	204.221	30.3099	3.17914e-08	Up
BGIBMGA000844	2.52667	92.612	36.6538	2.03551e-06	Up
BGIBMGA001153	1.68445	65.3034	38.7685	2.16154e-05	Up
BGIBMGA011116	4.21112	170.976	40.6011	2.05937e-08	Up
BGIBMGA008253	21.8978	922.558	42.1302	3.51702e-10	Up
BGIBMGA000332	5.05334	242.216	47.9319	1.16364e-09	Up
BGIBMGA003728	5.89556	308.707	52.3626	2.20852e-10	Up
BGIBMGA001149	3.36889	186.411	55.3332	3.04227e-09	Up
BGIBMGA008207	3.36889	208.971	62.0295	8.60744e-10	Up
BGIBMGA011561	1.68445	117.546	69.7832	4.99353e-08	Up
BGIBMGA006827	2.52667	197.097	78.0068	5.28485e-10	Up
BGIBMGA008212	3.36889	454.749	134.985	3.80898e-13	Up
BGIBMGA006216	0.845154	224.811	266	2.65982e-10	Up
BGIBMGA002541	0	11.8733	Inf	0.0415394	Up
BGIBMGA004232	0	11.8733	Inf	0.0415394	Up
BGIBMGA006787	0	11.8733	Inf	0.0415394	Up
BGIBMGA007781	0	11.8733	Inf	0.0415394	Up
BGIBMGA009561	0	11.8733	Inf	0.0415394	Up
BGIBMGA014042	0	11.8733	Inf	0.0415394	Up
BGIBMGA002362	0	13.0607	Inf	0.0306083	Up
BGIBMGA011455	0	13.0607	Inf	0.0306083	Up
BGIBMGA012454	0	13.0607	Inf	0.0306083	Up
BGIBMGA012468	0	13.0607	Inf	0.0306083	Up
BGIBMGA012529	0	13.0607	Inf	0.0306083	Up
BGIBMGA014026	0	13.0607	Inf	0.0306083	Up
BGIBMGA003523	0	14.248	Inf	0.0226659	Up
BGIBMGA005763	0	14.248	Inf	0.0226659	Up
BGIBMGA011720	0	14.248	Inf	0.0226659	Up
BGIBMGA014598	0	14.248	Inf	0.0226659	Up
BGIBMGA000276	0	15.4353	Inf	0.0168786	Up
BGIBMGA003276	0	15.4353	Inf	0.0168786	Up
BGIBMGA014259	0	15.4353	Inf	0.0168786	Up
BGIBMGA006046	0	16.6227	Inf	0.0126428	Up
BGIBMGA007351	0	17.81	Inf	0.0095238	Up
BGIBMGA014493	0	17.81	Inf	0.0095238	Up
BGIBMGA001052	0	18.9973	Inf	0.00721369	Up
BGIBMGA008328	0	18.9973	Inf	0.00721369	Up
BGIBMGA009659	0	18.9973	Inf	0.00721369	Up
BGIBMGA010704	0	18.9973	Inf	0.00721369	Up
BGIBMGA004579	0	20.1847	Inf	0.00549294	Up
BGIBMGA005376	0	21.372	Inf	0.00420396	Up
BGIBMGA011868	0	23.7467	Inf	0.00248143	Up
BGIBMGA002988	0	30.8707	Inf	0.000534526	Up
BGIBMGA004027	0	34.4327	Inf	0.0002554	Up
BGIBMGA007953	0	34.4327	Inf	0.0002554	Up
BGIBMGA011757	0	36.8074	Inf	0.000157867	Up
BGIBMGA011456	0	48.6807	Inf	1.63016e-05	Up
BGIBMGA011147	0	58.1794	Inf	3.1006e-06	Up
BGIBMGA003096	0	62.9287	Inf	1.42099e-06	Up
BGIBMGA011555	0	66.4907	Inf	8.08141e-07	Up
BGIBMGA002022	0	134.169	Inf	2.75238e-10	Up
BGIBMGA013698	0	244.591	Inf	2.18385e-13	Up
Inf: gene is expressed in q-lp but not in 932VR
