# Supplementary material for: Transcriptome analysis of the epidermis of the purple quail-like (q-lp) mutant of silkworm, Bombyx mori
Source: PLoS One. 2017 Apr 17;12(4):e0175994. doi: 10.1371/journal.pone.0175994 (PMC5393886; doi:10.1371/journal.pone.0175994)
Supplement: S4 Table — (XLSX) [file pone.0175994.s004.xlsx]

## Sheet: No Expression
S4 Table Expression of cuticle prtein genes for not expressed genes
Gene id.	RPKM of 932VR	RPKM of q-lp	Length	Description
BGIBMGA000166	0	0	1479	Insect cuticle protein
BGIBMGA000226	0	0	1197	Insect cuticle protein
BGIBMGA000250	0	0	435	Insect cuticle protein
BGIBMGA000251	0	0	1194	Insect cuticle protein
BGIBMGA000252	0	0	687	Insect cuticle protein
BGIBMGA000255	0	0	306	Insect cuticle protein
BGIBMGA000257	0	0	306	Insect cuticle protein
BGIBMGA000258	0	0	306	Insect cuticle protein
BGIBMGA000259	0	0	534	Insect cuticle protein|HMW kininogen
BGIBMGA000260	0	0	537	Insect cuticle protein
BGIBMGA000266	0	0	747	Insect cuticle protein
BGIBMGA000267	0	0	546	Insect cuticle protein
BGIBMGA000270	0	0	852	Insect cuticle protein
BGIBMGA000272	0	0	894	Insect cuticle protein|Glutamine amidotransferase, class-II
BGIBMGA000278	0	0	492	Insect cuticle protein
BGIBMGA000279	0	0	387	Insect cuticle protein
BGIBMGA000282	0	0	195	Insect cuticle protein
BGIBMGA000325	0	0	318	Insect cuticle protein
BGIBMGA000334	0	0	411	Insect cuticle protein
BGIBMGA000335	0	0	1323	Insect cuticle protein
BGIBMGA000339	0	0	891	Insect cuticle protein
BGIBMGA000342	0	0	378	Insect cuticle protein|TonB box, N-terminal
BGIBMGA000345	0	0	318	Insect cuticle protein
BGIBMGA000347	0	0	1557	Insect cuticle protein
BGIBMGA000428	0	0	675	Insect cuticle protein
BGIBMGA000429	0	0	1281	Insect cuticle protein
BGIBMGA000431	0	0	180	Insect cuticle protein
BGIBMGA000432	0	0	180	Insect cuticle protein
BGIBMGA000433	0	0	648	Insect cuticle protein|Peptidase M, neutral zinc metallopeptidases, zinc-binding site
BGIBMGA000434	0	0	345	Insect cuticle protein
BGIBMGA000435	0	0	330	Insect cuticle protein
BGIBMGA000436	0	0	375	Insect cuticle protein
BGIBMGA001486	0	0	798	Insect cuticle protein
BGIBMGA001487	0	0	645	Insect cuticle protein
BGIBMGA002770	0	0	378	Insect cuticle protein
BGIBMGA003060	0	0	456	Insect cuticle protein
BGIBMGA003061	0	0	378	Insect cuticle protein
BGIBMGA003095	0	0	456	Insect cuticle protein
BGIBMGA005397	0	0	324	Insect cuticle protein
BGIBMGA005631	0	0	492	Insect cuticle protein
BGIBMGA007014	0	0	699	Insect cuticle protein
BGIBMGA007085	0	0	483	Insect cuticle protein
BGIBMGA008126	0	0	1392	Insect cuticle protein
BGIBMGA008127	0	0	732	Insect cuticle protein
BGIBMGA008142	0	0	351	Insect cuticle protein
BGIBMGA008147	0	0	267	Insect cuticle protein
BGIBMGA008245	0	0	264	-
BGIBMGA008261	0	0	288	-
BGIBMGA009714	0	0	270	-
BGIBMGA009775	0	0	843	-
BGIBMGA010140	0	0	447	Insect cuticle protein
BGIBMGA010142	0	0	567	Insect cuticle protein
BGIBMGA010143	0	0	585	Insect cuticle protein|Prokaryotic membrane lipoprotein lipid attachment site
BGIBMGA010231	0	0	951	Insect cuticle protein
BGIBMGA010341	0	0	474	Insect cuticle protein
BGIBMGA011559	0	0	759	-
BGIBMGA011714	0	0	201	-
BGIBMGA011719	0	0	276	-
BGIBMGA011724	0	0	303	-
BGIBMGA011725	0	0	744	-
BGIBMGA011727	0	0	513	-
BGIBMGA011728	0	0	714	-
BGIBMGA011729	0	0	414	-
BGIBMGA011730	0	0	414	-
BGIBMGA011759	0	0	486	-
BGIBMGA011760	0	0	711	-
BGIBMGA011766	0	0	774	-
BGIBMGA011767	0	0	375	-
BGIBMGA011998	0	0	438	Insect cuticle protein
BGIBMGA012601	0	0	744	Insect cuticle protein
BGIBMGA012604	0	0	2364	Insect cuticle protein
BGIBMGA012605	0	0	594	Insect cuticle protein
BGIBMGA012607	0	0	519	Insect cuticle protein
BGIBMGA012654	0	0	795	Insect cuticle protein
BGIBMGA012655	0	0	594	Insect cuticle protein
BGIBMGA012656	0	0	591	Insect cuticle protein
BGIBMGA012657	0	0	522	Insect cuticle protein
BGIBMGA014015	0	0	195	Insect cuticle protein
BGIBMGA014295	0	0	453	Insect cuticle protein
BGIBMGA000263	0.842223	0	675	Insect cuticle protein
BGIBMGA001445	0.842223	0	2778	Insect cuticle protein
BGIBMGA000283	1.68445	0	615	Insect cuticle protein
BGIBMGA011492	2.52667	0	438	-
BGIBMGA003065	3.36889	0	612	Insect cuticle protein
BGIBMGA000265	0	1.18733	747	Insect cuticle protein
BGIBMGA005990	0	1.18733	786	Insect cuticle protein
BGIBMGA000254	0.842223	1.18733	840	Insect cuticle protein
BGIBMGA012146	0.842223	1.18733	915	Insect cuticle protein
BGIBMGA000430	2.52667	1.18733	669	Insect cuticle protein
BGIBMGA010320	3.36889	1.18733	1416	Insect cuticle protein|YLP motif
BGIBMGA000253	0	2.37467	360	Insect cuticle protein
BGIBMGA000256	0	2.37467	306	Insect cuticle protein
BGIBMGA000369	0	2.37467	348	Insect cuticle protein
BGIBMGA000437	0	2.37467	771	Insect cuticle protein
BGIBMGA010145	0	2.37467	657	Insect cuticle protein
BGIBMGA011726	0	2.37467	513	-
BGIBMGA012602	0	2.37467	1914	Insect cuticle protein
BGIBMGA010501	0.842223	2.37467	1995	Insect cuticle protein
BGIBMGA000426	1.68445	2.37467	606	Insect cuticle protein
BGIBMGA000337	0	3.562	474	Insect cuticle protein
BGIBMGA012603	0	3.562	783	Insect cuticle protein|YLP motif
BGIBMGA010141	1.68445	3.562	504	Insect cuticle protein
BGIBMGA003062	2.52667	3.562	549	Insect cuticle protein
BGIBMGA011722	0	4.74934	624	-
BGIBMGA011758	0	4.74934	921	-
BGIBMGA012594	0	4.74934	546	Insect cuticle protein
BGIBMGA011731	1.68445	4.74934	723	-

## Sheet: Expression
S4 Table Expression of cuticle prtein genes for expressed genes
Gene id.	RPKM of 932VR	RPKM of q-lp	Fold change (q-lp/932VR)	P-value	Up or Down	Length	Description
BGIBMGA000274	5.89556	0	0	0.268671	down	1143	-
BGIBMGA012213	6.73778	0	0	0.219467	down	345	Insect cuticle protein
BGIBMGA000245	12.6333	1.18733	0.0939841	0.13812	down	513	Insect cuticle protein
BGIBMGA000246	5.05334	2.37467	0.469921	0.77293	down	474	Insect cuticle protein
BGIBMGA000249	5.89556	3.562	0.604184	0.843231	down	537	Insect cuticle protein
BGIBMGA000269	0	5.93667	Inf	0.202787	up	699	Insect cuticle protein
BGIBMGA000371	2.52667	5.93667	2.3496	0.67321	up	912	Insect cuticle protein
BGIBMGA002602	8.42223	5.93667	0.704881	0.860316	down	579	-
BGIBMGA000277	0	7.124	Inf	0.145849	up	489	Insect cuticle protein
BGIBMGA000268	0	8.31134	Inf	0.106063	up	501	Insect cuticle protein
BGIBMGA010482	0.842223	8.31134	9.86833	0.224062	up	882	Insect cuticle protein
BGIBMGA011560	4.21112	8.31134	1.97367	0.666578	up	507	-
BGIBMGA004074	5.89556	8.31134	1.40976	0.857211	up	339	Penicillin-binding protein, transpeptidase fold
BGIBMGA003064	0	9.49867	Inf	0.0774257	up	963	Insect cuticle protein
BGIBMGA007015	0	9.49867	Inf	0.0774257	up	462	Insect cuticle protein
BGIBMGA008333	2.52667	9.49867	3.75937	0.372677	up	846	Insect cuticle protein|Prokaryotic membrane lipoprotein lipid attachment site
BGIBMGA000275	0	10.686	Inf	0.0566159	up	540	Insect cuticle protein
BGIBMGA003063	0	10.686	Inf	0.0566159	up	768	Insect cuticle protein
BGIBMGA008254	0	10.686	Inf	0.0566159	up	468	-
BGIBMGA011765	15.16	10.686	0.704881	0.76474	down	477	-
BGIBMGA000271	0.842223	11.8733	14.0976	0.102127	up	687	Insect cuticle protein
BGIBMGA009776	5.05334	11.8733	2.3496	0.490887	up	501	-
BGIBMGA002362	0	13.0607	Inf	0.0306083	up	522	Insect cuticle protein
BGIBMGA011455	0	13.0607	Inf	0.0306083	up	918	-
BGIBMGA006826	4.21112	13.0607	3.10148	0.347569	up	510	Protein of unknown function DUF243
BGIBMGA011720	0	14.248	Inf	0.0226659	up	1254	-
BGIBMGA000329	6.73778	14.248	2.11464	0.501013	up	1029	Insect cuticle protein
BGIBMGA013163	8.42223	14.248	1.69171	0.638806	up	552	Insect cuticle protein
BGIBMGA009990	55.5867	14.248	0.25632	0.0428586	down	1341	Insect cuticle protein
BGIBMGA000276	0	15.4353	Inf	0.0168786	up	486	Insect cuticle protein
BGIBMGA000264	3.36889	15.4353	4.58173	0.190776	up	1113	Insect cuticle protein
BGIBMGA010232	3.36889	15.4353	4.58173	0.190776	up	468	Insect cuticle protein
BGIBMGA010913	32.8467	15.4353	0.469921	0.319361	down	1122	Insect cuticle protein|Cecropin
BGIBMGA000262	5.05334	16.6227	3.28944	0.266448	up	333	Insect cuticle protein
BGIBMGA014292	10.9489	16.6227	1.51821	0.688106	up	807	-
BGIBMGA009659	0	18.9973	Inf	0.00721369	up	621	-
BGIBMGA005148	9.26445	20.1847	2.17872	0.402701	up	345	Insect cuticle protein
BGIBMGA000280	5.05334	22.5593	4.46425	0.121477	up	513	Insect cuticle protein
BGIBMGA001959	20.2134	23.7467	1.1748	0.871785	up	255	-
BGIBMGA000248	2.52667	27.3087	10.8082	0.0188744	up	414	Insect cuticle protein
BGIBMGA000281	2.52667	28.496	11.2781	0.0155065	up	594	Insect cuticle protein
BGIBMGA005277	13.4756	33.2454	2.46708	0.229758	up	435	Insect cuticle protein
BGIBMGA000330	19.3711	35.62	1.83882	0.390832	up	804	-
BGIBMGA011757	0	36.8074	Inf	0.000157867	up	513	-
BGIBMGA014199	14.3178	43.9314	3.06831	0.105504	up	741	Insect cuticle protein
BGIBMGA011721	16.8445	47.4934	2.81952	0.119828	up	450	-
BGIBMGA012861	53.9023	48.6807	0.903129	0.884072	down	633	-
BGIBMGA000340	15.16	49.868	3.28944	0.0744788	up	510	Insect cuticle protein
BGIBMGA002549	10.1067	53.43	5.28661	0.0162329	up	435	Insect cuticle protein
BGIBMGA000681	14.3178	55.8047	3.89758	0.0381698	up	1470	Protein of unknown function DUF243
BGIBMGA002664	790.847	59.3667	0.0750672	1.98688e-06	down	594	Insect cuticle protein
BGIBMGA003096	0	62.9287	Inf	1.42099e-06	up	1149	Insect cuticle protein
BGIBMGA000341	26.9511	65.3034	2.42303	0.135144	up	237	Insect cuticle protein
BGIBMGA000326	5.05334	68.8654	13.6277	0.000300828	up	396	Insect cuticle protein
BGIBMGA008255	106.12	70.0527	0.660127	0.425077	down	1188	-
BGIBMGA008136	72.4312	84.3007	1.16387	0.784877	up	2112	Insect cuticle protein
BGIBMGA000273	8.42223	86.6754	10.2913	0.000323053	up	354	Insect cuticle protein
BGIBMGA012595	80.0112	87.8627	1.09813	0.871076	up	663	Insect cuticle protein
BGIBMGA010483	10.1067	99.7361	9.86833	0.000230759	up	1032	Insect cuticle protein
BGIBMGA011561	1.68445	117.546	69.7832	4.99353e-08	up	642	-
BGIBMGA000343	12.6333	138.918	10.9961	4.24008e-05	up	357	Insect cuticle protein
BGIBMGA002175	271.196	141.293	0.520999	0.175562	down	648	Glutamine amidotransferase, class-II
BGIBMGA012596	16.0022	168.601	10.5361	2.9377e-05	up	531	Insect cuticle protein
BGIBMGA000247	1778.78	179.287	0.100793	4.142e-05	down	507	Insect cuticle protein
BGIBMGA001444	1665.07	194.723	0.116945	0.000102437	down	963	Insect cuticle protein|Quinonprotein alcohol dehydrogenase-like|PT repeat
BGIBMGA001862	243.402	204.221	0.839028	0.718649	down	285	-
BGIBMGA008207	3.36889	208.971	62.0295	8.60744e-10	up	1308	-
BGIBMGA000332	5.05334	242.216	47.9319	1.16364e-09	up	501	Insect cuticle protein
BGIBMGA000324	57.2712	251.715	4.39514	0.00306179	up	345	Insect cuticle protein
BGIBMGA010500	35.3734	265.963	7.51873	0.000100314	up	1590	Insect cuticle protein|Quinonprotein alcohol dehydrogenase-like
BGIBMGA008262	38.7423	271.899	7.01816	0.000154616	up	642	-
BGIBMGA010899	98.5401	312.269	3.16895	0.017823	up	717	Insect cuticle protein
BGIBMGA013915	480.067	332.454	0.692515	0.451801	down	471	Insect cuticle protein
BGIBMGA000327	63.1667	356.2	5.63905	0.000565597	up	396	Insect cuticle protein
BGIBMGA008212	3.36889	454.749	134.985	3.80898e-13	up	309	-
BGIBMGA002385	143.178	479.683	3.35026	0.013859	up	1065	-
BGIBMGA000388	1798.99	496.306	0.27588	0.0161949	down	4875	Insect cuticle protein|Collagen triple helix repeat
BGIBMGA000328	85.0645	501.055	5.89029	0.000445636	up	480	Insect cuticle protein
BGIBMGA004780	1035.93	516.49	0.498574	0.172385	down	441	-
BGIBMGA002386	1696.24	547.361	0.322691	0.0332487	down	1002	-
BGIBMGA000333	144.862	680.342	4.69647	0.00222202	up	525	Insect cuticle protein
BGIBMGA002384	127.176	744.458	5.85378	0.000577035	up	1014	-
BGIBMGA008213	33.6889	815.698	24.2127	1.90381e-08	up	450	-
BGIBMGA000285	1551.37	833.508	0.537271	0.237389	down	1383	Insect cuticle protein
BGIBMGA000331	1151.32	1015.17	0.881746	0.810209	down	633	Insect cuticle protein
BGIBMGA000346	497.754	1025.86	2.06097	0.155247	up	315	Insect cuticle protein
BGIBMGA000438	130.545	1401.05	10.7324	1.72321e-05	up	633	Insect cuticle protein
BGIBMGA008362	666.198	1411.74	2.1191	0.149554	up	699	-
BGIBMGA013899	5351.49	2114.64	0.39515	0.0955732	down	1008	-
BGIBMGA000338	155.811	2183.51	14.0138	5.19105e-06	up	465	Insect cuticle protein|Prokaryotic membrane lipoprotein lipid attachment site
BGIBMGA002548	88.4334	2565.83	29.0142	4.3158e-08	up	318	Insect cuticle protein
BGIBMGA011761	303.2	2616.88	8.63088	0.000158592	up	492	-
BGIBMGA005278	165.918	2794.98	16.8456	2.1798e-06	up	438	Insect cuticle protein
BGIBMGA010654	588.714	3040.76	5.16509	0.00343138	up	540	Casein, alpha/beta
BGIBMGA011723	475.014	3845.77	8.09613	0.000307943	up	378	-
BGIBMGA008465	4747.61	11054.1	2.32835	0.138398	up	843	-
BGIBMGA000520	9110.33	12166.6	1.33547	0.609042	up	930	Protein of unknown function DUF243
BGIBMGA000336	11903.1	14744.3	1.23869	0.704248	up	624	Insect cuticle protein
BGIBMGA008466	8793.65	23845.2	2.71164	0.0816501	up	1026	-
BGIBMGA006662	23781	32457	1.36483	0.571103	up	600	-
BGIBMGA005259	29969.7	40048.8	1.33631	0.592439	up	957	Protein of unknown function DUF243
Inf: gene expressed in q-lp but not in 932VR
